# Supplementary material for: CD43, but not CD41 or GPI-80, marks first definitive haematopoietic stem cells in the human embryo
Source: Development. 2025 Nov 20;152(22):dev205108. doi: 10.1242/dev.205108 (PMC12669970; doi:10.1242/dev.205108)
Supplement: Table S4. Differentially Expressed Genes between clusters HSPC1 and HSPC2. — Surface/secreted factors and transcription factors are indicated in columns I and J, respectively [file develop-152-205108-TableS4.xlsx]

## Sheet: Table S4
Differentially Expressed genes: HSPC1 vs HSPC2
	p_val	avg_log2FC	pct.1	pct.2	p_val_adj	cluster	gene	Surface Factor	Transcription Factor
AC020916.1	5.64285e-05	3.1066	0.472	0.14	1	HSPC1	AC020916.1	FALSE	FALSE
AL031777.3	6.00087e-05	2.72125	0.434	0.1	1	HSPC1	AL031777.3	FALSE	FALSE
P2RX1	0.00015602	2.08097	0.453	0.14	1	HSPC1	P2RX1	TRUE	FALSE
CXCL3	0.0385727	2.08074	0.321	0.2	1	HSPC1	CXCL3	FALSE	FALSE
ADGRG1	0.00188962	1.95918	0.396	0.16	1	HSPC1	ADGRG1	FALSE	FALSE
ABCG1	0.000413002	1.93895	0.377	0.08	1	HSPC1	ABCG1	FALSE	FALSE
PTAFR	1.01821e-07	1.93153	0.755	0.34	0.00216807	HSPC1	PTAFR	TRUE	FALSE
C16orf54	0.00309893	1.91257	0.302	0.08	1	HSPC1	C16orf54	FALSE	FALSE
FOSB	0.00998931	1.87718	0.434	0.24	1	HSPC1	FOSB	FALSE	TRUE
EXOC3-AS1	0.00454668	1.83845	0.264	0.06	1	HSPC1	EXOC3-AS1	FALSE	FALSE
BPNT1	0.000675044	1.8153	0.396	0.12	1	HSPC1	BPNT1	FALSE	FALSE
PAQR6	0.00171977	1.7868	0.377	0.12	1	HSPC1	PAQR6	FALSE	FALSE
MTRNR2L12	0.00187109	1.78441	0.358	0.12	1	HSPC1	MTRNR2L12	FALSE	FALSE
ARRDC2	0.00190951	1.73367	0.415	0.16	1	HSPC1	ARRDC2	FALSE	FALSE
AGAP2	0.0147445	1.70884	0.264	0.1	1	HSPC1	AGAP2	FALSE	FALSE
HIST2H2BF	0.00939714	1.69852	0.264	0.08	1	HSPC1	HIST2H2BF	FALSE	FALSE
C19orf38	1.35806e-06	1.66989	0.736	0.34	0.0289171	HSPC1	C19orf38	FALSE	FALSE
PRDM16	0.00225795	1.62852	0.377	0.14	1	HSPC1	PRDM16	FALSE	TRUE
SPOPL	0.00811832	1.60488	0.264	0.08	1	HSPC1	SPOPL	FALSE	FALSE
TSPAN32	0.000116817	1.59365	0.566	0.26	1	HSPC1	TSPAN32	FALSE	FALSE
FAM50B	0.0081091	1.57555	0.321	0.12	1	HSPC1	FAM50B	FALSE	FALSE
HIST1H2AC	0.00277885	1.51234	0.547	0.26	1	HSPC1	HIST1H2AC	FALSE	FALSE
ST3GAL1	0.00591215	1.4773	0.396	0.2	1	HSPC1	ST3GAL1	FALSE	FALSE
PPP1R15A	0.000335804	1.45914	0.774	0.46	1	HSPC1	PPP1R15A	FALSE	FALSE
PRMT9	0.0413182	1.44728	0.264	0.12	1	HSPC1	PRMT9	FALSE	FALSE
S100PBP	0.00728025	1.43983	0.321	0.1	1	HSPC1	S100PBP	FALSE	FALSE
PLB1	0.0150879	1.43818	0.321	0.12	1	HSPC1	PLB1	TRUE	FALSE
EPHA1-AS1	0.00603923	1.42049	0.358	0.14	1	HSPC1	EPHA1-AS1	FALSE	FALSE
PHF12	0.0065341	1.40684	0.358	0.14	1	HSPC1	PHF12	FALSE	FALSE
ABTB1	0.0105769	1.40381	0.283	0.1	1	HSPC1	ABTB1	FALSE	FALSE
ZNF574	0.0124329	1.40155	0.302	0.12	1	HSPC1	ZNF574	FALSE	TRUE
CASC10	0.00523327	1.40021	0.321	0.12	1	HSPC1	CASC10	FALSE	FALSE
CD37	0.000590979	1.38786	0.642	0.38	1	HSPC1	CD37	TRUE	FALSE
PTGS1	0.00231477	1.38445	0.472	0.26	1	HSPC1	PTGS1	FALSE	FALSE
FAM49A	0.0189989	1.38175	0.396	0.22	1	HSPC1	FAM49A	FALSE	FALSE
HIST1H2BG	0.0162002	1.36864	0.547	0.38	1	HSPC1	HIST1H2BG	FALSE	FALSE
STAT6	0.00279412	1.36351	0.491	0.26	1	HSPC1	STAT6	FALSE	TRUE
BRWD3	0.0427292	1.35729	0.302	0.16	1	HSPC1	BRWD3	FALSE	FALSE
ACCS	0.00341756	1.35693	0.415	0.18	1	HSPC1	ACCS	FALSE	FALSE
RFX3	0.0261485	1.3556	0.264	0.1	1	HSPC1	RFX3	FALSE	TRUE
CCDC173	7.13189e-05	1.35345	0.698	0.4	1	HSPC1	CCDC173	FALSE	FALSE
TSPAN17	0.025374	1.32541	0.302	0.14	1	HSPC1	TSPAN17	FALSE	FALSE
ABRAXAS1	1.30399e-05	1.32134	0.868	0.58	0.277658	HSPC1	ABRAXAS1	FALSE	FALSE
TOGARAM1	0.00871293	1.31695	0.34	0.12	1	HSPC1	TOGARAM1	FALSE	FALSE
CLDN6	0.0394526	1.31422	0.264	0.12	1	HSPC1	CLDN6	TRUE	FALSE
DOCK8	0.00690662	1.31384	0.491	0.3	1	HSPC1	DOCK8	FALSE	FALSE
FUCA1	0.00871293	1.30665	0.34	0.12	1	HSPC1	FUCA1	FALSE	FALSE
CCDC171	0.0128725	1.3053	0.377	0.2	1	HSPC1	CCDC171	FALSE	FALSE
NFKBIZ	0.000123443	1.30288	0.717	0.36	1	HSPC1	NFKBIZ	FALSE	TRUE
CYSLTR1	0.00133066	1.2996	0.604	0.38	1	HSPC1	CYSLTR1	TRUE	FALSE
TESMIN	0.00856796	1.29651	0.453	0.26	1	HSPC1	TESMIN	FALSE	FALSE
CPQ	0.0107453	1.29539	0.453	0.28	1	HSPC1	CPQ	FALSE	FALSE
RBM33	0.00502431	1.28508	0.415	0.18	1	HSPC1	RBM33	FALSE	FALSE
HERC1	0.00138823	1.27699	0.528	0.3	1	HSPC1	HERC1	FALSE	FALSE
POU2F2	0.000242571	1.27252	0.717	0.46	1	HSPC1	POU2F2	FALSE	TRUE
TBXA2R	0.011442	1.267	0.377	0.18	1	HSPC1	TBXA2R	TRUE	FALSE
PSMA6	0.00368285	1.26206	0.509	0.26	1	HSPC1	PSMA6	FALSE	FALSE
AP1G2	0.00332075	1.26104	0.509	0.28	1	HSPC1	AP1G2	FALSE	FALSE
ARHGAP15	0.0302322	1.25771	0.358	0.2	1	HSPC1	ARHGAP15	FALSE	FALSE
ZNF267	0.00984729	1.25738	0.377	0.16	1	HSPC1	ZNF267	FALSE	TRUE
HIST3H2A	1.03659e-05	1.2534	0.868	0.66	0.220721	HSPC1	HIST3H2A	FALSE	FALSE
CC2D1A	0.0222396	1.24118	0.34	0.18	1	HSPC1	CC2D1A	FALSE	TRUE
ZBTB48	0.00660284	1.24044	0.491	0.3	1	HSPC1	ZBTB48	FALSE	TRUE
AC007952.4	0.0269274	1.23651	0.566	0.42	1	HSPC1	AC007952.4	FALSE	FALSE
IL16	0.00461821	1.23482	0.472	0.24	1	HSPC1	IL16	FALSE	FALSE
ADAM8	8.4954e-05	1.22428	0.755	0.44	1	HSPC1	ADAM8	TRUE	FALSE
SPATA7	0.0261377	1.22229	0.377	0.2	1	HSPC1	SPATA7	FALSE	FALSE
ZRANB3	0.0250834	1.21517	0.321	0.14	1	HSPC1	ZRANB3	FALSE	FALSE
HSD17B11	1.20915e-06	1.20385	0.925	0.78	0.0257464	HSPC1	HSD17B11	FALSE	FALSE
ARMCX1	0.00596845	1.20092	0.547	0.4	1	HSPC1	ARMCX1	FALSE	FALSE
TRANK1	0.0403574	1.19464	0.415	0.28	1	HSPC1	TRANK1	FALSE	FALSE
THUMPD2	0.0325408	1.1561	0.453	0.32	1	HSPC1	THUMPD2	FALSE	FALSE
UBE2H	0.0314894	1.14626	0.434	0.26	1	HSPC1	UBE2H	FALSE	FALSE
ZFC3H1	0.00984511	1.14495	0.547	0.34	1	HSPC1	ZFC3H1	FALSE	FALSE
PUS10	0.032186	1.13908	0.283	0.12	1	HSPC1	PUS10	FALSE	FALSE
BTG2	0.0227232	1.13529	0.755	0.64	1	HSPC1	BTG2	FALSE	FALSE
PSMB10	0.00421535	1.13254	0.585	0.42	1	HSPC1	PSMB10	FALSE	FALSE
JAML	2.47118e-05	1.12656	0.943	0.8	0.526189	HSPC1	JAML	FALSE	FALSE
UBE2J1	0.000163854	1.12312	0.736	0.44	1	HSPC1	UBE2J1	FALSE	FALSE
ZNF581	0.000137999	1.12172	0.83	0.66	1	HSPC1	ZNF581	FALSE	TRUE
AKNA	0.00197684	1.12071	0.566	0.28	1	HSPC1	AKNA	FALSE	TRUE
OTUD4	0.0475003	1.11444	0.302	0.16	1	HSPC1	OTUD4	FALSE	FALSE
NFKBIA	0.000479954	1.11417	0.906	0.72	1	HSPC1	NFKBIA	FALSE	TRUE
ERO1B	0.0473693	1.11339	0.264	0.12	1	HSPC1	ERO1B	FALSE	FALSE
CLIP2	0.00713186	1.10911	0.377	0.16	1	HSPC1	CLIP2	FALSE	FALSE
PIGP	0.000480587	1.10845	0.679	0.42	1	HSPC1	PIGP	FALSE	FALSE
P4HTM	0.0255104	1.10565	0.358	0.2	1	HSPC1	P4HTM	FALSE	FALSE
RHOF	0.00513507	1.10506	0.566	0.32	1	HSPC1	RHOF	TRUE	FALSE
FCGR2B	0.0279046	1.10497	0.472	0.28	1	HSPC1	FCGR2B	TRUE	FALSE
ZMYM5	0.00790353	1.093	0.491	0.28	1	HSPC1	ZMYM5	FALSE	FALSE
APOL2	0.00903801	1.09248	0.396	0.18	1	HSPC1	APOL2	FALSE	FALSE
WWC2	0.0491427	1.08715	0.321	0.18	1	HSPC1	WWC2	FALSE	FALSE
DALRD3	0.00721935	1.08368	0.528	0.38	1	HSPC1	DALRD3	FALSE	FALSE
ARID3B	0.0469174	1.08323	0.321	0.16	1	HSPC1	ARID3B	FALSE	TRUE
CD52	3.01641e-05	1.08288	0.925	0.8	0.642284	HSPC1	CD52	FALSE	FALSE
ZNF354A	0.0426131	1.08056	0.302	0.14	1	HSPC1	ZNF354A	FALSE	TRUE
SPECC1	0.00880571	1.07998	0.472	0.26	1	HSPC1	SPECC1	FALSE	FALSE
RAB37	0.00668927	1.06468	0.547	0.32	1	HSPC1	RAB37	FALSE	FALSE
INO80	0.0365196	1.06458	0.396	0.24	1	HSPC1	INO80	FALSE	FALSE
FLNB	0.0275442	1.0633	0.377	0.22	1	HSPC1	FLNB	FALSE	FALSE
PLAG1	0.0212061	1.06312	0.377	0.18	1	HSPC1	PLAG1	FALSE	TRUE
CCDC142	0.0432937	1.05905	0.283	0.14	1	HSPC1	CCDC142	FALSE	FALSE
PNRC1	2.11845e-06	1.05712	0.925	0.78	0.0451082	HSPC1	PNRC1	FALSE	FALSE
NCKAP1L	2.53498e-05	1.04623	0.83	0.64	0.539774	HSPC1	NCKAP1L	FALSE	FALSE
CCDC6	0.0070174	1.04473	0.566	0.38	1	HSPC1	CCDC6	FALSE	FALSE
PRR14L	0.00743505	1.04386	0.566	0.36	1	HSPC1	PRR14L	FALSE	FALSE
HELZ	0.0384559	1.04315	0.434	0.32	1	HSPC1	HELZ	FALSE	FALSE
CLK4	0.0057248	1.03822	0.472	0.22	1	HSPC1	CLK4	FALSE	FALSE
EPS15L1	0.0116866	1.03626	0.434	0.24	1	HSPC1	EPS15L1	FALSE	FALSE
ZFP36	0.0277629	1.03494	0.642	0.54	1	HSPC1	ZFP36	FALSE	TRUE
LINC00685	0.027448	1.03252	0.434	0.26	1	HSPC1	LINC00685	FALSE	FALSE
EPB41L4A-AS1	7.46959e-06	1.03077	0.962	0.82	0.15905	HSPC1	EPB41L4A-AS1	FALSE	FALSE
SYTL1	0.00290705	1.02923	0.679	0.48	1	HSPC1	SYTL1	FALSE	FALSE
C16orf72	0.0169966	1.01498	0.434	0.22	1	HSPC1	C16orf72	FALSE	FALSE
ARHGAP25	0.0334695	1.01153	0.415	0.24	1	HSPC1	ARHGAP25	FALSE	FALSE
PSTPIP1	0.00689059	1.00971	0.509	0.3	1	HSPC1	PSTPIP1	FALSE	FALSE
PRKACB	0.0231228	0.999393	0.434	0.28	1	HSPC1	PRKACB	FALSE	FALSE
ACSF2	0.00589529	0.995541	0.528	0.26	1	HSPC1	ACSF2	FALSE	FALSE
UFL1	0.0130911	0.992982	0.547	0.36	1	HSPC1	UFL1	FALSE	FALSE
HOPX	3.61754e-05	0.992785	0.887	0.66	0.770283	HSPC1	HOPX	FALSE	TRUE
SELPLG	0.0277474	0.991188	0.34	0.16	1	HSPC1	SELPLG	TRUE	FALSE
ZNF467	0.00424023	0.97917	0.698	0.5	1	HSPC1	ZNF467	FALSE	TRUE
CREB3L4	0.0369949	0.977564	0.509	0.36	1	HSPC1	CREB3L4	FALSE	TRUE
TOM1	0.0426806	0.976824	0.377	0.2	1	HSPC1	TOM1	FALSE	FALSE
CYTIP	0.0171674	0.974086	0.453	0.28	1	HSPC1	CYTIP	FALSE	FALSE
MOSPD2	0.0150458	0.97282	0.377	0.14	1	HSPC1	MOSPD2	FALSE	FALSE
COQ8B	0.00794614	0.966846	0.509	0.34	1	HSPC1	COQ8B	FALSE	FALSE
ICAM4	0.0228994	0.964418	0.509	0.36	1	HSPC1	ICAM4	TRUE	FALSE
SLC17A9	0.0296988	0.96306	0.434	0.26	1	HSPC1	SLC17A9	FALSE	FALSE
XKR8	0.0188729	0.963017	0.528	0.38	1	HSPC1	XKR8	FALSE	FALSE
ZNF766	0.0122411	0.959724	0.472	0.26	1	HSPC1	ZNF766	FALSE	TRUE
CAMKMT	0.041026	0.959497	0.358	0.22	1	HSPC1	CAMKMT	FALSE	FALSE
EIF2A	1.32092e-05	0.959376	0.906	0.78	0.281263	HSPC1	EIF2A	FALSE	FALSE
TRAF3IP3	0.0177162	0.956778	0.547	0.4	1	HSPC1	TRAF3IP3	FALSE	FALSE
FCHO1	0.00855521	0.954547	0.623	0.5	1	HSPC1	FCHO1	TRUE	FALSE
ABCC5	0.0440866	0.949577	0.34	0.18	1	HSPC1	ABCC5	TRUE	FALSE
ACSS1	0.0125175	0.946152	0.604	0.44	1	HSPC1	ACSS1	FALSE	FALSE
SAFB2	0.00162304	0.946146	0.698	0.54	1	HSPC1	SAFB2	FALSE	TRUE
MYO18A	0.0475003	0.942064	0.302	0.16	1	HSPC1	MYO18A	FALSE	FALSE
CYP2S1	0.0175263	0.942048	0.453	0.28	1	HSPC1	CYP2S1	FALSE	FALSE
NOA1	0.000717587	0.941025	0.755	0.56	1	HSPC1	NOA1	FALSE	FALSE
ZSCAN18	0.0193155	0.939598	0.547	0.42	1	HSPC1	ZSCAN18	FALSE	TRUE
MKS1	0.0196538	0.938887	0.434	0.28	1	HSPC1	MKS1	FALSE	FALSE
ANKRD36C	0.00836645	0.938417	0.585	0.46	1	HSPC1	ANKRD36C	FALSE	FALSE
CYLD	0.0260735	0.936902	0.453	0.3	1	HSPC1	CYLD	FALSE	FALSE
GALNT7	0.00734373	0.933294	0.623	0.46	1	HSPC1	GALNT7	FALSE	FALSE
ARID5A	0.0211966	0.931356	0.566	0.42	1	HSPC1	ARID5A	FALSE	TRUE
PLEC	0.0214926	0.930639	0.472	0.26	1	HSPC1	PLEC	FALSE	FALSE
PLCB2	0.00030425	0.927279	0.774	0.54	1	HSPC1	PLCB2	FALSE	FALSE
SP110	0.00561408	0.926698	0.774	0.64	1	HSPC1	SP110	FALSE	TRUE
PPP2R5A	0.0209759	0.926527	0.509	0.4	1	HSPC1	PPP2R5A	FALSE	FALSE
SQSTM1	0.00371698	0.912612	0.698	0.56	1	HSPC1	SQSTM1	FALSE	FALSE
CRYZL1	0.0141505	0.912044	0.585	0.48	1	HSPC1	CRYZL1	FALSE	FALSE
DELE1	0.015829	0.911071	0.604	0.5	1	HSPC1	DELE1	FALSE	FALSE
DRAM1	0.0445131	0.909168	0.509	0.38	1	HSPC1	DRAM1	FALSE	FALSE
BAIAP2-DT	0.0119322	0.908683	0.547	0.4	1	HSPC1	BAIAP2-DT	FALSE	FALSE
ZNF667	0.0495498	0.907889	0.358	0.24	1	HSPC1	ZNF667	FALSE	TRUE
NCF4	0.0100624	0.905726	0.566	0.4	1	HSPC1	NCF4	FALSE	FALSE
NPR3	0.00125795	0.904173	0.887	0.76	1	HSPC1	NPR3	TRUE	FALSE
BTK	0.0255627	0.895359	0.528	0.38	1	HSPC1	BTK	FALSE	FALSE
GPAT3	0.00391882	0.895183	0.585	0.32	1	HSPC1	GPAT3	FALSE	FALSE
PHYKPL	0.0276228	0.891721	0.528	0.3	1	HSPC1	PHYKPL	FALSE	FALSE
LACTB	0.0434457	0.88971	0.396	0.24	1	HSPC1	LACTB	FALSE	FALSE
CLPX	0.00526028	0.888087	0.604	0.42	1	HSPC1	CLPX	FALSE	FALSE
STK38	0.0449361	0.886512	0.472	0.34	1	HSPC1	STK38	FALSE	FALSE
LINC00667	0.0404497	0.882178	0.509	0.4	1	HSPC1	LINC00667	FALSE	FALSE
ARHGAP45	0.0212373	0.881294	0.566	0.38	1	HSPC1	ARHGAP45	FALSE	FALSE
FAM114A2	0.0301328	0.875812	0.491	0.32	1	HSPC1	FAM114A2	FALSE	FALSE
DNAJC4	0.000735073	0.875785	0.906	0.76	1	HSPC1	DNAJC4	FALSE	FALSE
ARMH1	0.0201174	0.87385	0.509	0.32	1	HSPC1	ARMH1	FALSE	FALSE
RBM5	0.00125276	0.866833	0.792	0.64	1	HSPC1	RBM5	FALSE	FALSE
EXOC1	0.00207006	0.86102	0.66	0.44	1	HSPC1	EXOC1	FALSE	FALSE
IPO8	0.0302254	0.856531	0.396	0.2	1	HSPC1	IPO8	FALSE	FALSE
ARHGAP30	0.0435457	0.852876	0.491	0.34	1	HSPC1	ARHGAP30	FALSE	FALSE
TMEM69	0.00334112	0.848457	0.755	0.62	1	HSPC1	TMEM69	FALSE	FALSE
CLCN3	0.0251202	0.847886	0.566	0.38	1	HSPC1	CLCN3	TRUE	FALSE
UFSP2	0.00449054	0.847286	0.642	0.46	1	HSPC1	UFSP2	FALSE	FALSE
SVOPL	0.00414703	0.846935	0.698	0.54	1	HSPC1	SVOPL	FALSE	FALSE
WDR41	0.00644894	0.84196	0.585	0.44	1	HSPC1	WDR41	FALSE	FALSE
GBGT1	0.0393969	0.841919	0.453	0.26	1	HSPC1	GBGT1	FALSE	FALSE
PUM2	0.0250913	0.840451	0.528	0.38	1	HSPC1	PUM2	FALSE	FALSE
SBNO1	0.00141184	0.839777	0.792	0.54	1	HSPC1	SBNO1	FALSE	FALSE
TBC1D10C	0.0168465	0.837412	0.547	0.38	1	HSPC1	TBC1D10C	FALSE	FALSE
ABRAXAS2	0.0283467	0.835626	0.453	0.28	1	HSPC1	ABRAXAS2	FALSE	FALSE
CDS2	0.0225681	0.832257	0.604	0.44	1	HSPC1	CDS2	FALSE	FALSE
HSCB	0.0092745	0.823356	0.623	0.5	1	HSPC1	HSCB	FALSE	FALSE
STK19	0.0428041	0.821376	0.358	0.2	1	HSPC1	STK19	FALSE	FALSE
FAIM	0.0239623	0.818645	0.604	0.48	1	HSPC1	FAIM	FALSE	FALSE
FAM43A	0.00176916	0.818498	0.849	0.72	1	HSPC1	FAM43A	FALSE	FALSE
SYTL4	0.0255041	0.817741	0.528	0.36	1	HSPC1	SYTL4	FALSE	FALSE
DNAH14	0.0408371	0.817498	0.34	0.16	1	HSPC1	DNAH14	FALSE	FALSE
NOTCH1	0.0328188	0.817286	0.453	0.3	1	HSPC1	NOTCH1	TRUE	FALSE
KRCC1	0.0207612	0.812957	0.66	0.46	1	HSPC1	KRCC1	FALSE	FALSE
C12orf76	0.00570491	0.806492	0.679	0.52	1	HSPC1	C12orf76	FALSE	FALSE
MCCC1	0.0161552	0.80459	0.528	0.32	1	HSPC1	MCCC1	FALSE	FALSE
WDR45	0.039841	0.804184	0.547	0.42	1	HSPC1	WDR45	FALSE	FALSE
CD300A	0.00418158	0.803738	0.774	0.6	1	HSPC1	CD300A	TRUE	FALSE
CYHR1	0.00132558	0.803265	0.717	0.44	1	HSPC1	CYHR1	FALSE	FALSE
BCKDHB	0.0294937	0.790007	0.528	0.34	1	HSPC1	BCKDHB	FALSE	FALSE
TAOK3	0.000313315	0.788919	0.962	0.76	1	HSPC1	TAOK3	FALSE	FALSE
GUCY1A1	0.00524382	0.78739	0.736	0.48	1	HSPC1	GUCY1A1	FALSE	FALSE
KAT6B	0.0357689	0.786566	0.509	0.4	1	HSPC1	KAT6B	FALSE	FALSE
NRIP1	0.00111545	0.785761	0.925	0.82	1	HSPC1	NRIP1	FALSE	FALSE
RP9	0.0366705	0.785273	0.491	0.3	1	HSPC1	RP9	FALSE	FALSE
USP34	0.00181615	0.782284	0.717	0.48	1	HSPC1	USP34	FALSE	FALSE
WAS	0.00197953	0.779385	0.83	0.66	1	HSPC1	WAS	FALSE	FALSE
SPATA20	0.0290451	0.777846	0.604	0.44	1	HSPC1	SPATA20	FALSE	FALSE
SUSD3	0.00461603	0.77188	0.774	0.56	1	HSPC1	SUSD3	FALSE	FALSE
GAPT	0.00433136	0.769758	0.792	0.66	1	HSPC1	GAPT	FALSE	FALSE
MTIF2	0.00535727	0.769731	0.679	0.52	1	HSPC1	MTIF2	FALSE	FALSE
ALG13	0.0330031	0.76583	0.528	0.4	1	HSPC1	ALG13	FALSE	FALSE
STX16	0.0125714	0.765293	0.585	0.32	1	HSPC1	STX16	FALSE	FALSE
ESCO1	0.035349	0.7647	0.491	0.3	1	HSPC1	ESCO1	FALSE	FALSE
FUT8	0.00887625	0.7639	0.66	0.44	1	HSPC1	FUT8	FALSE	FALSE
MSH3	0.0304138	0.757546	0.585	0.36	1	HSPC1	MSH3	FALSE	FALSE
SERTAD1	0.0260417	0.756348	0.528	0.38	1	HSPC1	SERTAD1	FALSE	FALSE
LPIN1	0.0270443	0.75116	0.528	0.4	1	HSPC1	LPIN1	FALSE	FALSE
TRIP11	0.0243489	0.750632	0.623	0.44	1	HSPC1	TRIP11	FALSE	FALSE
IAH1	0.0178949	0.747404	0.566	0.4	1	HSPC1	IAH1	FALSE	FALSE
C11orf1	0.00481347	0.746932	0.736	0.5	1	HSPC1	C11orf1	FALSE	FALSE
SLA	0.0357039	0.741594	0.642	0.52	1	HSPC1	SLA	FALSE	FALSE
GNPTAB	0.0183301	0.734851	0.792	0.54	1	HSPC1	GNPTAB	TRUE	FALSE
RABEP2	0.0100473	0.732973	0.642	0.48	1	HSPC1	RABEP2	FALSE	FALSE
HPCAL1	0.0211411	0.732841	0.585	0.42	1	HSPC1	HPCAL1	FALSE	FALSE
MSRA	0.00921859	0.725471	0.679	0.5	1	HSPC1	MSRA	FALSE	FALSE
NAA25	0.0358123	0.714124	0.585	0.46	1	HSPC1	NAA25	FALSE	FALSE
MMRN1	0.00236797	0.702369	0.83	0.64	1	HSPC1	MMRN1	FALSE	FALSE
ZMYM2	0.0433039	0.698998	0.453	0.3	1	HSPC1	ZMYM2	FALSE	FALSE
POLR3C	0.0127786	0.695738	0.528	0.34	1	HSPC1	POLR3C	FALSE	FALSE
TMEM43	0.0124761	0.695464	0.66	0.46	1	HSPC1	TMEM43	FALSE	FALSE
RAB5A	0.0480804	0.694602	0.604	0.46	1	HSPC1	RAB5A	TRUE	FALSE
REC8	0.00389094	0.692215	0.736	0.48	1	HSPC1	REC8	FALSE	FALSE
RARA	0.0469718	0.685021	0.453	0.28	1	HSPC1	RARA	FALSE	TRUE
PCMTD2	0.00756961	0.676067	0.642	0.48	1	HSPC1	PCMTD2	FALSE	FALSE
YPEL5	0.0327982	0.673242	0.642	0.52	1	HSPC1	YPEL5	FALSE	FALSE
STX4	0.0190064	0.670587	0.623	0.4	1	HSPC1	STX4	TRUE	FALSE
UBR5-AS1	0.0224542	0.670176	0.453	0.24	1	HSPC1	UBR5-AS1	FALSE	FALSE
DYM	0.0374344	0.669408	0.679	0.54	1	HSPC1	DYM	FALSE	FALSE
ELMO1	0.00317483	0.666629	0.755	0.58	1	HSPC1	ELMO1	FALSE	FALSE
KLHL9	0.0468631	0.655365	0.528	0.34	1	HSPC1	KLHL9	FALSE	FALSE
MYCBP2	0.00552373	0.641354	0.811	0.7	1	HSPC1	MYCBP2	FALSE	FALSE
DEF6	0.0364263	0.640688	0.717	0.54	1	HSPC1	DEF6	TRUE	FALSE
AKAP8L	0.0377458	0.628817	0.679	0.5	1	HSPC1	AKAP8L	FALSE	TRUE
LYSMD2	0.0110515	0.627352	0.717	0.52	1	HSPC1	LYSMD2	FALSE	FALSE
DHRS4L2	0.0229133	0.622759	0.736	0.6	1	HSPC1	DHRS4L2	FALSE	FALSE
THG1L	0.0424379	0.619515	0.585	0.46	1	HSPC1	THG1L	FALSE	FALSE
MAN1A2	0.0145803	0.611041	0.698	0.58	1	HSPC1	MAN1A2	FALSE	FALSE
MSI2	0.0384474	0.608795	0.717	0.6	1	HSPC1	MSI2	FALSE	FALSE
LRMP	0.00193224	0.608194	0.811	0.7	1	HSPC1	LRMP	FALSE	FALSE
CTDSP1	0.0223069	0.603033	0.736	0.52	1	HSPC1	CTDSP1	FALSE	FALSE
STAT5A	0.00231615	0.602337	0.849	0.62	1	HSPC1	STAT5A	FALSE	TRUE
CD44	0.000200111	0.591581	0.981	0.88	1	HSPC1	CD44	TRUE	FALSE
CARD8	0.00402618	0.586065	0.868	0.76	1	HSPC1	CARD8	FALSE	FALSE
DDRGK1	0.00449367	0.583005	0.83	0.68	1	HSPC1	DDRGK1	FALSE	FALSE
TXNRD1	0.00916204	0.576964	0.868	0.7	1	HSPC1	TXNRD1	FALSE	FALSE
TRPC4AP	0.0495751	0.57069	0.755	0.64	1	HSPC1	TRPC4AP	FALSE	FALSE
DOK1	0.0163014	0.57037	0.717	0.56	1	HSPC1	DOK1	FALSE	FALSE
RSBN1	0.0474233	0.568719	0.623	0.52	1	HSPC1	RSBN1	FALSE	FALSE
PTPN6	0.00957532	0.555389	0.981	0.84	1	HSPC1	PTPN6	FALSE	FALSE
UNC13D	0.0334707	0.546547	0.566	0.4	1	HSPC1	UNC13D	FALSE	FALSE
CCNL2	0.0336778	0.537245	0.717	0.6	1	HSPC1	CCNL2	FALSE	FALSE
LINC00665	0.0264419	0.529508	0.698	0.58	1	HSPC1	LINC00665	FALSE	FALSE
TIMM9	0.00332466	0.524991	0.925	0.82	1	HSPC1	TIMM9	FALSE	FALSE
TUT4	0.00775386	0.52144	0.774	0.64	1	HSPC1	TUT4	FALSE	FALSE
RHOB	0.035309	0.516374	0.698	0.52	1	HSPC1	RHOB	FALSE	FALSE
PLD4	0.0225122	0.515379	0.698	0.52	1	HSPC1	PLD4	FALSE	FALSE
GTF3C3	0.040099	0.511893	0.566	0.34	1	HSPC1	GTF3C3	FALSE	FALSE
SNHG19	0.0150909	0.510984	0.943	0.82	1	HSPC1	SNHG19	FALSE	FALSE
C12orf10	0.028895	0.505334	0.925	0.76	1	HSPC1	C12orf10	FALSE	FALSE
NINJ2	0.0143431	0.493498	0.849	0.74	1	HSPC1	NINJ2	FALSE	FALSE
SCFD1	0.0239445	0.481381	0.698	0.56	1	HSPC1	SCFD1	FALSE	FALSE
MYLIP	0.0133042	0.474015	0.811	0.6	1	HSPC1	MYLIP	FALSE	FALSE
GTF2F1	0.0251232	0.469049	0.868	0.68	1	HSPC1	GTF2F1	FALSE	TRUE
MLLT3	0.0277046	0.465882	0.906	0.78	1	HSPC1	MLLT3	FALSE	TRUE
TPST2	0.0261294	0.442734	0.736	0.62	1	HSPC1	TPST2	FALSE	FALSE
NCOA4	0.0271443	0.441393	0.925	0.82	1	HSPC1	NCOA4	FALSE	FALSE
NIPSNAP1	0.0117184	0.437579	0.925	0.8	1	HSPC1	NIPSNAP1	FALSE	FALSE
RAB27B	0.0390512	0.425132	0.811	0.7	1	HSPC1	RAB27B	FALSE	FALSE
EMP3	0.0396862	0.422531	0.811	0.7	1	HSPC1	EMP3	TRUE	FALSE
BCL11A	0.0395299	0.417471	0.906	0.8	1	HSPC1	BCL11A	FALSE	TRUE
RNF114	0.00800201	0.406861	0.943	0.8	1	HSPC1	RNF114	FALSE	FALSE
CABIN1	0.0320128	0.351606	0.774	0.62	1	HSPC1	CABIN1	FALSE	FALSE
MCM10	1.51011e-08	4.45793	0.48	0	0.000321548	HSPC2	MCM10	FALSE	FALSE
E2F1	9.27383e-07	3.96274	0.38	0	0.0197468	HSPC2	E2F1	FALSE	TRUE
DLGAP5	2.37928e-08	3.80065	0.54	0.038	0.00050662	HSPC2	DLGAP5	FALSE	FALSE
BUB1	1.14037e-06	3.5354	0.42	0.019	0.0242818	HSPC2	BUB1	FALSE	FALSE
TUBB2B	8.34479e-05	3.48335	0.26	0	1	HSPC2	TUBB2B	FALSE	FALSE
PBK	8.34479e-05	3.37938	0.26	0	1	HSPC2	PBK	FALSE	FALSE
CDC6	1.2507e-05	3.33011	0.38	0.038	0.266311	HSPC2	CDC6	FALSE	FALSE
CDK1	3.87585e-08	3.30207	0.64	0.151	0.000825285	HSPC2	CDK1	FALSE	FALSE
RGS16	0.000112125	3.25971	0.34	0.038	1	HSPC2	RGS16	FALSE	FALSE
GTSE1	1.29043e-06	3.20474	0.48	0.057	0.0274771	HSPC2	GTSE1	FALSE	FALSE
CDKN3	1.89022e-08	3.15034	0.6	0.075	0.000402485	HSPC2	CDKN3	FALSE	FALSE
TK1	5.78914e-10	3.14406	0.68	0.075	1.23268e-05	HSPC2	TK1	FALSE	FALSE
MKI67	5.19793e-10	3.12497	0.74	0.132	1.1068e-05	HSPC2	MKI67	FALSE	FALSE
TTK	1.7037e-06	3.03962	0.4	0.019	0.0362769	HSPC2	TTK	FALSE	FALSE
ASF1B	1.39088e-07	2.9607	0.54	0.057	0.00296159	HSPC2	ASF1B	FALSE	FALSE
SPC25	1.4009e-06	2.95448	0.5	0.075	0.0298293	HSPC2	SPC25	FALSE	FALSE
PARVA	4.06155e-05	2.94982	0.28	0	0.864827	HSPC2	PARVA	FALSE	FALSE
CROT	1.95461e-05	2.94901	0.3	0	0.416196	HSPC2	CROT	FALSE	FALSE
RRM2	8.43308e-09	2.88959	0.66	0.113	0.000179565	HSPC2	RRM2	FALSE	FALSE
MELK	1.14935e-05	2.87251	0.4	0.038	0.244731	HSPC2	MELK	FALSE	FALSE
UBE2C	1.97357e-07	2.84875	0.68	0.208	0.00420233	HSPC2	UBE2C	FALSE	FALSE
BIRC5	1.94928e-09	2.80801	0.76	0.189	4.15059e-05	HSPC2	BIRC5	FALSE	FALSE
CENPA	9.74636e-05	2.7932	0.4	0.075	1	HSPC2	CENPA	FALSE	TRUE
CDC45	1.82793e-05	2.74669	0.44	0.075	0.389222	HSPC2	CDC45	FALSE	FALSE
MYBL2	4.61376e-07	2.73577	0.54	0.075	0.00982408	HSPC2	MYBL2	FALSE	TRUE
DSN1	1.04846e-08	2.72968	0.64	0.094	0.000223248	HSPC2	DSN1	FALSE	FALSE
TROAP	5.39917e-05	2.72407	0.36	0.038	1	HSPC2	TROAP	FALSE	FALSE
RAD51AP1	2.45177e-08	2.71065	0.62	0.094	0.000522056	HSPC2	RAD51AP1	FALSE	FALSE
DONSON	1.32994e-07	2.7106	0.54	0.057	0.00283184	HSPC2	DONSON	FALSE	FALSE
KIFC1	3.70042e-06	2.70748	0.48	0.075	0.0787931	HSPC2	KIFC1	FALSE	FALSE
NUSAP1	1.16482e-06	2.69827	0.6	0.151	0.0248025	HSPC2	NUSAP1	FALSE	FALSE
PLK1	3.80229e-07	2.67734	0.52	0.057	0.00809621	HSPC2	PLK1	FALSE	FALSE
PAQR4	2.51599e-05	2.67598	0.4	0.057	0.535729	HSPC2	PAQR4	FALSE	FALSE
HIST1H1A	0.000140237	2.67509	0.4	0.075	1	HSPC2	HIST1H1A	FALSE	FALSE
CCNA2	1.01069e-09	2.66603	0.7	0.075	2.15206e-05	HSPC2	CCNA2	FALSE	FALSE
NUF2	2.43784e-06	2.66447	0.48	0.057	0.051909	HSPC2	NUF2	FALSE	FALSE
KIF15	4.23722e-07	2.63624	0.54	0.075	0.00902231	HSPC2	KIF15	FALSE	FALSE
KIF23	5.62725e-05	2.63054	0.38	0.057	1	HSPC2	KIF23	FALSE	FALSE
MXD3	0.000437353	2.61739	0.32	0.057	1	HSPC2	MXD3	FALSE	TRUE
NEK2	0.000220248	2.61361	0.28	0.019	1	HSPC2	NEK2	FALSE	FALSE
CSRP2	5.07507e-06	2.58957	0.46	0.057	0.108063	HSPC2	CSRP2	FALSE	FALSE
CLSPN	3.95266e-09	2.57999	0.72	0.17	8.41639e-05	HSPC2	CLSPN	FALSE	FALSE
KIF2C	1.39147e-06	2.57862	0.52	0.094	0.0296285	HSPC2	KIF2C	FALSE	FALSE
TOP2A	2.02411e-07	2.57817	0.68	0.17	0.00430994	HSPC2	TOP2A	FALSE	FALSE
NCAPH	6.64213e-06	2.57354	0.44	0.057	0.141431	HSPC2	NCAPH	FALSE	FALSE
NDC80	3.49774e-06	2.56912	0.52	0.094	0.0744774	HSPC2	NDC80	FALSE	FALSE
SKA3	1.45217e-05	2.52852	0.36	0.019	0.30921	HSPC2	SKA3	FALSE	FALSE
CENPE	1.89151e-05	2.49378	0.5	0.113	0.402759	HSPC2	CENPE	FALSE	FALSE
DEPDC1B	0.00109942	2.46769	0.34	0.094	1	HSPC2	DEPDC1B	FALSE	FALSE
KIF4A	1.4187e-05	2.4555	0.4	0.038	0.302084	HSPC2	KIF4A	FALSE	FALSE
CENPU	5.073e-08	2.44692	0.72	0.208	0.00108019	HSPC2	CENPU	FALSE	FALSE
CDCA5	1.14862e-06	2.44392	0.56	0.113	0.0244575	HSPC2	CDCA5	FALSE	FALSE
CENPM	6.67918e-09	2.44268	0.72	0.17	0.00014222	HSPC2	CENPM	FALSE	FALSE
CDCA8	3.61164e-07	2.43073	0.6	0.113	0.00769026	HSPC2	CDCA8	FALSE	FALSE
FOXM1	9.16515e-06	2.41711	0.5	0.094	0.195154	HSPC2	FOXM1	FALSE	TRUE
CDCA2	0.000247402	2.41193	0.34	0.057	1	HSPC2	CDCA2	FALSE	FALSE
ZGRF1	0.000325118	2.40986	0.26	0.019	1	HSPC2	ZGRF1	FALSE	FALSE
CCNE1	0.000212261	2.38848	0.32	0.038	1	HSPC2	CCNE1	FALSE	FALSE
BRCA1	6.67959e-07	2.38109	0.52	0.057	0.0142229	HSPC2	BRCA1	FALSE	TRUE
RAD54L	1.14935e-05	2.36288	0.4	0.038	0.244731	HSPC2	RAD54L	FALSE	FALSE
KIF20A	0.000309048	2.34563	0.34	0.057	1	HSPC2	KIF20A	FALSE	FALSE
MNS1	8.40848e-05	2.34421	0.4	0.075	1	HSPC2	MNS1	FALSE	FALSE
CHAF1B	0.000377302	2.3397	0.32	0.057	1	HSPC2	CHAF1B	FALSE	FALSE
CISH	0.00041878	2.33457	0.26	0.019	1	HSPC2	CISH	FALSE	FALSE
DEPDC1	0.00130256	2.33377	0.3	0.057	1	HSPC2	DEPDC1	FALSE	FALSE
CDC20	1.01754e-06	2.33077	0.74	0.245	0.0216665	HSPC2	CDC20	FALSE	FALSE
CKAP2L	0.000440276	2.32663	0.42	0.113	1	HSPC2	CKAP2L	FALSE	FALSE
NETO2	7.76039e-07	2.32397	0.58	0.113	0.0165242	HSPC2	NETO2	FALSE	FALSE
FEN1	3.88782e-06	2.31159	0.6	0.189	0.0827834	HSPC2	FEN1	FALSE	FALSE
TPX2	1.55824e-06	2.30888	0.72	0.245	0.0331796	HSPC2	TPX2	FALSE	FALSE
ORC6	3.35993e-09	2.30609	0.82	0.245	7.1543e-05	HSPC2	ORC6	FALSE	FALSE
SPAG5	9.17223e-05	2.30583	0.34	0.038	1	HSPC2	SPAG5	FALSE	FALSE
CCNB2	1.16451e-05	2.30481	0.7	0.283	0.247958	HSPC2	CCNB2	FALSE	FALSE
PTTG1	9.94133e-07	2.29822	0.88	0.434	0.0211681	HSPC2	PTTG1	FALSE	FALSE
MYL9	0.00730091	2.29019	0.4	0.17	1	HSPC2	MYL9	FALSE	FALSE
CENPF	9.48413e-09	2.28734	0.82	0.283	0.000201946	HSPC2	CENPF	FALSE	FALSE
GINS1	0.000708694	2.2607	0.28	0.038	1	HSPC2	GINS1	FALSE	FALSE
TUBB6	1.14215e-08	2.25923	0.8	0.208	0.000243197	HSPC2	TUBB6	FALSE	FALSE
INCENP	0.00216099	2.21792	0.28	0.057	1	HSPC2	INCENP	FALSE	FALSE
NNAT	6.80876e-06	2.21481	0.64	0.226	0.144979	HSPC2	NNAT	FALSE	FALSE
HMGB2	3.87791e-12	2.21334	1	0.811	8.25724e-08	HSPC2	HMGB2	FALSE	TRUE
RACGAP1	0.000794249	2.21084	0.28	0.038	1	HSPC2	RACGAP1	FALSE	FALSE
POLA2	2.15819e-06	2.20653	0.58	0.113	0.0459544	HSPC2	POLA2	FALSE	FALSE
TYMS	1.57931e-12	2.20591	0.96	0.642	3.36282e-08	HSPC2	TYMS	FALSE	FALSE
CENPO	0.000119691	2.18344	0.3	0.019	1	HSPC2	CENPO	FALSE	FALSE
SPC24	2.56996e-05	2.18098	0.42	0.057	0.547221	HSPC2	SPC24	FALSE	FALSE
TCF19	0.000105106	2.17949	0.42	0.094	1	HSPC2	TCF19	FALSE	TRUE
NEDD4L	0.00018856	2.17208	0.32	0.038	1	HSPC2	NEDD4L	FALSE	FALSE
COL4A2	0.00100017	2.1573	0.34	0.075	1	HSPC2	COL4A2	FALSE	FALSE
TMSB15A	0.000587198	2.15257	0.4	0.113	1	HSPC2	TMSB15A	FALSE	FALSE
ANLN	0.000287057	2.1409	0.34	0.057	1	HSPC2	ANLN	FALSE	FALSE
TRIP13	4.45546e-06	2.13399	0.58	0.151	0.0948701	HSPC2	TRIP13	FALSE	FALSE
AURKB	1.98061e-07	2.12671	0.66	0.151	0.00421732	HSPC2	AURKB	FALSE	FALSE
SKA1	0.000173673	2.12413	0.36	0.057	1	HSPC2	SKA1	FALSE	FALSE
NCAPG	2.35647e-06	2.11437	0.5	0.057	0.0501763	HSPC2	NCAPG	FALSE	FALSE
TRAIP	0.000494626	2.09599	0.26	0.019	1	HSPC2	TRAIP	FALSE	FALSE
KNL1	0.000206429	2.08736	0.38	0.075	1	HSPC2	KNL1	FALSE	FALSE
GINS2	4.80821e-10	2.08499	0.88	0.226	1.02381e-05	HSPC2	GINS2	FALSE	FALSE
VRK1	3.71993e-09	2.05864	0.84	0.302	7.92085e-05	HSPC2	VRK1	FALSE	FALSE
CENPW	2.48549e-10	2.05861	0.92	0.472	5.29236e-06	HSPC2	CENPW	FALSE	FALSE
POC1A	5.87047e-05	2.0576	0.46	0.113	1	HSPC2	POC1A	FALSE	FALSE
CDCA3	0.000326454	2.05533	0.38	0.075	1	HSPC2	CDCA3	FALSE	FALSE
CCNB1	0.00043317	2.04715	0.7	0.415	1	HSPC2	CCNB1	FALSE	FALSE
DTL	5.38995e-05	2.03212	0.46	0.094	1	HSPC2	DTL	FALSE	FALSE
PRSS23	0.00134854	2.02923	0.3	0.057	1	HSPC2	PRSS23	FALSE	FALSE
BUB1B	0.00130256	2.01908	0.3	0.057	1	HSPC2	BUB1B	FALSE	FALSE
CKS1B	8.15674e-08	2.00105	0.88	0.604	0.00173681	HSPC2	CKS1B	FALSE	FALSE
COL23A1	0.00188105	1.99926	0.26	0.038	1	HSPC2	COL23A1	TRUE	FALSE
AURKA	0.00180377	1.98916	0.5	0.226	1	HSPC2	AURKA	FALSE	FALSE
KNSTRN	0.000781091	1.98321	0.46	0.17	1	HSPC2	KNSTRN	FALSE	FALSE
ESCO2	0.000255475	1.97079	0.38	0.075	1	HSPC2	ESCO2	FALSE	FALSE
PRC1	2.1083e-05	1.96374	0.42	0.057	0.44892	HSPC2	PRC1	FALSE	FALSE
DSCC1	1.11558e-05	1.963	0.6	0.17	0.23754	HSPC2	DSCC1	FALSE	FALSE
RFWD3	0.000353043	1.96089	0.44	0.132	1	HSPC2	RFWD3	FALSE	FALSE
DIAPH3	0.000130574	1.95495	0.38	0.057	1	HSPC2	DIAPH3	FALSE	FALSE
WDR34	3.1501e-07	1.94795	0.78	0.245	0.0067075	HSPC2	WDR34	FALSE	FALSE
NDUFAF5	0.000173821	1.94504	0.4	0.075	1	HSPC2	NDUFAF5	FALSE	FALSE
C1orf112	0.00223595	1.93797	0.28	0.057	1	HSPC2	C1orf112	FALSE	FALSE
HMMR	0.000143755	1.92404	0.48	0.132	1	HSPC2	HMMR	TRUE	FALSE
ZWINT	2.02912e-08	1.91974	0.84	0.434	0.00043206	HSPC2	ZWINT	FALSE	FALSE
SLC25A4	2.21236e-05	1.91178	0.66	0.264	0.471078	HSPC2	SLC25A4	FALSE	FALSE
KIF20B	5.04802e-06	1.91012	0.64	0.189	0.107487	HSPC2	KIF20B	FALSE	FALSE
LIG1	2.58296e-07	1.90142	0.78	0.283	0.0054999	HSPC2	LIG1	FALSE	FALSE
TUBB4B	9.09283e-08	1.89008	1	0.811	0.00193614	HSPC2	TUBB4B	FALSE	FALSE
ATAD2	6.0483e-05	1.88956	0.52	0.132	1	HSPC2	ATAD2	FALSE	FALSE
RNASE1	0.0245572	1.88586	0.26	0.094	1	HSPC2	RNASE1	FALSE	FALSE
RFC3	1.13838e-05	1.86393	0.58	0.151	0.242395	HSPC2	RFC3	FALSE	FALSE
UHRF1	2.06906e-06	1.8598	0.72	0.245	0.0440564	HSPC2	UHRF1	FALSE	FALSE
KPNA2	3.55848e-07	1.85609	0.96	0.698	0.00757706	HSPC2	KPNA2	FALSE	FALSE
POLR1A	0.00149561	1.85586	0.3	0.057	1	HSPC2	POLR1A	FALSE	FALSE
CEP55	0.00154783	1.85406	0.3	0.057	1	HSPC2	CEP55	FALSE	FALSE
EXO1	0.000725142	1.83858	0.32	0.057	1	HSPC2	EXO1	FALSE	FALSE
CHAF1A	2.59775e-05	1.83856	0.7	0.321	0.553138	HSPC2	CHAF1A	FALSE	FALSE
SGO1	0.000353206	1.83076	0.48	0.17	1	HSPC2	SGO1	FALSE	FALSE
HJURP	0.000538414	1.83057	0.4	0.094	1	HSPC2	HJURP	FALSE	FALSE
CEP78	4.5472e-05	1.82753	0.56	0.17	0.968234	HSPC2	CEP78	FALSE	FALSE
NCAPD2	0.00013577	1.81404	0.5	0.151	1	HSPC2	NCAPD2	FALSE	FALSE
PCNA	2.85663e-07	1.81243	0.9	0.566	0.00608262	HSPC2	PCNA	FALSE	FALSE
PRR11	7.52368e-05	1.8076	0.48	0.113	1	HSPC2	PRR11	FALSE	FALSE
ENDOG	2.56032e-05	1.80314	0.54	0.132	0.545168	HSPC2	ENDOG	FALSE	FALSE
RTKN2	0.00207256	1.80182	0.34	0.094	1	HSPC2	RTKN2	FALSE	FALSE
FBXO5	0.00280409	1.80141	0.44	0.17	1	HSPC2	FBXO5	FALSE	FALSE
GGH	5.55527e-07	1.79275	0.8	0.358	0.0118288	HSPC2	GGH	FALSE	FALSE
AC019069.1	0.00154783	1.78881	0.3	0.057	1	HSPC2	AC019069.1	FALSE	FALSE
SMC4	1.72746e-07	1.78637	0.84	0.453	0.00367829	HSPC2	SMC4	FALSE	FALSE
ACAT2	9.92809e-07	1.7842	0.88	0.358	0.0211399	HSPC2	ACAT2	FALSE	FALSE
SPDL1	4.9777e-05	1.78335	0.58	0.189	1	HSPC2	SPDL1	FALSE	FALSE
MAD2L1	1.73437e-08	1.78185	0.88	0.528	0.0003693	HSPC2	MAD2L1	FALSE	FALSE
TRUB1	0.000113193	1.76766	0.48	0.113	1	HSPC2	TRUB1	FALSE	FALSE
TIMELESS	6.6779e-07	1.76603	0.68	0.151	0.0142192	HSPC2	TIMELESS	FALSE	FALSE
CDC25C	0.000289861	1.75826	0.32	0.038	1	HSPC2	CDC25C	FALSE	FALSE
NFIB	0.00157414	1.75528	0.4	0.132	1	HSPC2	NFIB	FALSE	TRUE
LMNB2	9.42997e-05	1.75493	0.54	0.189	1	HSPC2	LMNB2	FALSE	FALSE
AUNIP	0.00139027	1.75454	0.32	0.075	1	HSPC2	AUNIP	FALSE	FALSE
H2AFX	2.53182e-06	1.75155	0.8	0.453	0.0539101	HSPC2	H2AFX	FALSE	FALSE
EXOC3L1	0.00217397	1.74938	0.26	0.038	1	HSPC2	EXOC3L1	FALSE	FALSE
DHFR	2.30958e-09	1.74736	0.88	0.377	4.91779e-05	HSPC2	DHFR	FALSE	FALSE
SGO2	4.228e-06	1.74519	0.62	0.208	0.0900268	HSPC2	SGO2	FALSE	FALSE
SUV39H2	0.000533196	1.74186	0.42	0.113	1	HSPC2	SUV39H2	FALSE	FALSE
ASAP2	0.00195067	1.73747	0.26	0.038	1	HSPC2	ASAP2	FALSE	FALSE
ASPM	5.0902e-05	1.73171	0.44	0.075	1	HSPC2	ASPM	FALSE	FALSE
MND1	1.86535e-05	1.71203	0.54	0.132	0.397188	HSPC2	MND1	FALSE	FALSE
HAUS8	0.00332401	1.70894	0.3	0.075	1	HSPC2	HAUS8	FALSE	FALSE
S100A10	0.0339849	1.69653	0.42	0.208	1	HSPC2	S100A10	TRUE	FALSE
TFRC	0.00205625	1.69616	0.32	0.075	1	HSPC2	TFRC	TRUE	FALSE
ATAD5	5.50241e-05	1.69433	0.6	0.245	1	HSPC2	ATAD5	FALSE	FALSE
RPA3	8.46424e-10	1.69332	0.94	0.604	1.80229e-05	HSPC2	RPA3	FALSE	FALSE
WDR76	0.000678282	1.69145	0.44	0.132	1	HSPC2	WDR76	FALSE	FALSE
TSPAN13	4.77568e-05	1.67959	0.62	0.226	1	HSPC2	TSPAN13	TRUE	FALSE
SLC16A9	0.0127572	1.67844	0.26	0.075	1	HSPC2	SLC16A9	FALSE	FALSE
GEN1	0.00478808	1.67841	0.26	0.057	1	HSPC2	GEN1	FALSE	FALSE
CHTF18	0.000219107	1.67063	0.48	0.132	1	HSPC2	CHTF18	FALSE	FALSE
MLLT11	0.000376273	1.66249	0.46	0.132	1	HSPC2	MLLT11	FALSE	FALSE
ATXN1L	0.00119676	1.65535	0.28	0.038	1	HSPC2	ATXN1L	FALSE	FALSE
SLC2A4RG	0.0154689	1.65201	0.32	0.132	1	HSPC2	SLC2A4RG	FALSE	TRUE
CDC25A	0.0003147	1.64421	0.4	0.075	1	HSPC2	CDC25A	FALSE	FALSE
THAP2	0.00380794	1.6356	0.28	0.057	1	HSPC2	THAP2	FALSE	TRUE
INIP	0.000240768	1.63364	0.56	0.189	1	HSPC2	INIP	FALSE	FALSE
SPARC	0.0114314	1.63323	0.44	0.208	1	HSPC2	SPARC	TRUE	FALSE
HRAS	2.3153e-05	1.62302	0.64	0.208	0.492997	HSPC2	HRAS	FALSE	FALSE
NUDT1	2.13217e-08	1.61277	0.88	0.434	0.000454004	HSPC2	NUDT1	FALSE	FALSE
MCM8	0.000633117	1.61202	0.4	0.094	1	HSPC2	MCM8	FALSE	FALSE
BRCA2	0.0082109	1.60461	0.42	0.208	1	HSPC2	BRCA2	FALSE	FALSE
CENPS	0.000190547	1.60281	0.58	0.189	1	HSPC2	CENPS	FALSE	TRUE
GINS4	0.00171816	1.59731	0.4	0.132	1	HSPC2	GINS4	FALSE	FALSE
CDC25B	0.0112655	1.5955	0.34	0.113	1	HSPC2	CDC25B	FALSE	FALSE
ALYREF	4.79451e-06	1.5907	0.74	0.264	0.102089	HSPC2	ALYREF	FALSE	FALSE
MAP1B	0.0131411	1.58993	0.3	0.094	1	HSPC2	MAP1B	FALSE	FALSE
RFC4	9.17736e-06	1.58689	0.74	0.358	0.195414	HSPC2	RFC4	FALSE	FALSE
UBE2S	7.61714e-08	1.5867	0.96	0.509	0.00162192	HSPC2	UBE2S	FALSE	FALSE
CCDC77	0.000398263	1.58657	0.42	0.094	1	HSPC2	CCDC77	FALSE	FALSE
POLE2	0.00160849	1.58633	0.36	0.094	1	HSPC2	POLE2	FALSE	FALSE
MTFP1	0.00156951	1.58628	0.44	0.151	1	HSPC2	MTFP1	FALSE	FALSE
XRCC2	0.000878583	1.5842	0.38	0.094	1	HSPC2	XRCC2	FALSE	FALSE
HAPLN1	0.000145078	1.58043	0.64	0.283	1	HSPC2	HAPLN1	FALSE	FALSE
ZNF322	0.00238765	1.57934	0.44	0.17	1	HSPC2	ZNF322	FALSE	TRUE
DDB2	0.000191823	1.57914	0.5	0.132	1	HSPC2	DDB2	FALSE	FALSE
KIF11	0.000907084	1.5719	0.38	0.094	1	HSPC2	KIF11	FALSE	FALSE
FGD5	0.00189906	1.57069	0.38	0.113	1	HSPC2	FGD5	FALSE	FALSE
NOM1	0.000451555	1.56941	0.56	0.208	1	HSPC2	NOM1	FALSE	FALSE
UBE2T	3.4381e-05	1.55644	0.74	0.434	0.732074	HSPC2	UBE2T	FALSE	FALSE
OIP5	0.000140686	1.55374	0.38	0.057	1	HSPC2	OIP5	FALSE	FALSE
NR2C2AP	0.00280409	1.55299	0.44	0.17	1	HSPC2	NR2C2AP	FALSE	FALSE
PCLAF	2.63643e-09	1.5494	0.98	0.755	5.61375e-05	HSPC2	PCLAF	FALSE	FALSE
GMPPB	0.000147858	1.54617	0.48	0.113	1	HSPC2	GMPPB	FALSE	FALSE
RAPGEF2	0.00430963	1.5452	0.32	0.094	1	HSPC2	RAPGEF2	TRUE	FALSE
PRADC1	0.000205357	1.53817	0.52	0.151	1	HSPC2	PRADC1	FALSE	FALSE
ARHGAP11A	0.0346066	1.51891	0.3	0.132	1	HSPC2	ARHGAP11A	FALSE	FALSE
CENPN	2.8371e-05	1.5144	0.72	0.396	0.604104	HSPC2	CENPN	FALSE	FALSE
CENPK	4.92885e-05	1.50946	0.62	0.226	1	HSPC2	CENPK	FALSE	FALSE
CLIC4	0.0014207	1.49714	0.48	0.17	1	HSPC2	CLIC4	TRUE	FALSE
DTYMK	3.94556e-09	1.49424	0.94	0.491	8.40127e-05	HSPC2	DTYMK	FALSE	FALSE
EFNB2	0.000542989	1.49262	0.6	0.245	1	HSPC2	EFNB2	TRUE	FALSE
GJA4	0.0436401	1.48731	0.36	0.17	1	HSPC2	GJA4	FALSE	FALSE
ZNF662	0.00406292	1.47807	0.28	0.057	1	HSPC2	ZNF662	FALSE	TRUE
TUBG1	3.56946e-06	1.47156	0.8	0.358	0.0760046	HSPC2	TUBG1	FALSE	FALSE
PARP2	0.000252876	1.46382	0.56	0.208	1	HSPC2	PARP2	FALSE	FALSE
CLUH	0.0106233	1.45986	0.32	0.113	1	HSPC2	CLUH	FALSE	FALSE
DGCR8	0.00282265	1.45514	0.32	0.075	1	HSPC2	DGCR8	FALSE	FALSE
AIF1L	0.00612561	1.44989	0.3	0.075	1	HSPC2	AIF1L	FALSE	FALSE
CKAP5	0.00092917	1.43481	0.52	0.17	1	HSPC2	CKAP5	FALSE	FALSE
MAP1LC3A	0.0182006	1.4345	0.32	0.113	1	HSPC2	MAP1LC3A	FALSE	FALSE
MCM7	5.22533e-10	1.42896	0.98	0.774	1.11263e-05	HSPC2	MCM7	FALSE	FALSE
PGAM5	0.00566762	1.42883	0.4	0.151	1	HSPC2	PGAM5	FALSE	FALSE
C9orf40	0.0100744	1.42589	0.32	0.113	1	HSPC2	C9orf40	FALSE	FALSE
PAQR3	0.00102946	1.4231	0.32	0.057	1	HSPC2	PAQR3	FALSE	FALSE
PKMYT1	0.000582837	1.42178	0.38	0.075	1	HSPC2	PKMYT1	FALSE	FALSE
HES4	0.0469718	1.42044	0.46	0.283	1	HSPC2	HES4	FALSE	TRUE
HMGB3	3.08286e-08	1.41909	0.96	0.736	0.000656434	HSPC2	HMGB3	FALSE	TRUE
HELLS	5.77875e-07	1.41682	0.86	0.377	0.0123047	HSPC2	HELLS	FALSE	FALSE
SMAD1	0.000653963	1.41476	0.46	0.132	1	HSPC2	SMAD1	FALSE	TRUE
TEDC2	0.000464573	1.41422	0.56	0.208	1	HSPC2	TEDC2	FALSE	FALSE
CPSF7	0.000550461	1.41256	0.58	0.264	1	HSPC2	CPSF7	FALSE	FALSE
SMTN	0.00218508	1.41042	0.36	0.094	1	HSPC2	SMTN	FALSE	FALSE
TET1	0.00549309	1.40791	0.36	0.132	1	HSPC2	TET1	FALSE	TRUE
KCTD17	0.00467273	1.40348	0.3	0.075	1	HSPC2	KCTD17	FALSE	FALSE
FANCI	0.00100119	1.40143	0.52	0.189	1	HSPC2	FANCI	FALSE	FALSE
FLNA	0.000550461	1.39187	0.62	0.226	1	HSPC2	FLNA	TRUE	FALSE
CCNQ	0.00596729	1.39106	0.4	0.151	1	HSPC2	CCNQ	FALSE	FALSE
PCYT2	0.00414761	1.38514	0.38	0.132	1	HSPC2	PCYT2	FALSE	FALSE
GJC1	0.00309893	1.3738	0.32	0.075	1	HSPC2	GJC1	FALSE	FALSE
CALD1	0.00184219	1.36463	0.72	0.396	1	HSPC2	CALD1	FALSE	FALSE
TMEM106C	2.76531e-06	1.36017	0.84	0.509	0.0588818	HSPC2	TMEM106C	FALSE	FALSE
GINS3	0.00795958	1.3562	0.36	0.132	1	HSPC2	GINS3	FALSE	FALSE
PGP	3.60581e-05	1.35405	0.8	0.434	0.767784	HSPC2	PGP	FALSE	FALSE
HBE1	0.0145105	1.35171	0.32	0.113	1	HSPC2	HBE1	FALSE	FALSE
LPAR6	0.0160233	1.34758	0.36	0.151	1	HSPC2	LPAR6	TRUE	FALSE
RRM1	7.18429e-06	1.34621	0.84	0.472	0.152975	HSPC2	RRM1	FALSE	FALSE
ANXA2	0.000705416	1.34223	0.72	0.415	1	HSPC2	ANXA2	TRUE	FALSE
CCDC167	1.23873e-08	1.34207	0.9	0.604	0.000263763	HSPC2	CCDC167	FALSE	FALSE
FN1	0.00130758	1.34082	0.48	0.17	1	HSPC2	FN1	TRUE	FALSE
NCAPG2	0.000776241	1.33386	0.42	0.113	1	HSPC2	NCAPG2	FALSE	FALSE
RAD18	0.0031174	1.3304	0.4	0.132	1	HSPC2	RAD18	FALSE	FALSE
LGMN	0.00824493	1.32975	0.38	0.132	1	HSPC2	LGMN	FALSE	FALSE
HAPLN3	0.000279398	1.32758	0.64	0.283	1	HSPC2	HAPLN3	FALSE	FALSE
GALNT14	0.0147099	1.32247	0.26	0.075	1	HSPC2	GALNT14	FALSE	FALSE
PLOD1	0.000800016	1.31449	0.64	0.283	1	HSPC2	PLOD1	FALSE	FALSE
PEA15	0.00544459	1.31244	0.48	0.208	1	HSPC2	PEA15	FALSE	FALSE
NAXE	6.87035e-08	1.3117	0.98	0.717	0.0014629	HSPC2	NAXE	FALSE	FALSE
ERAP1	0.0016591	1.3099	0.36	0.094	1	HSPC2	ERAP1	TRUE	FALSE
CIP2A	0.00646299	1.30916	0.32	0.094	1	HSPC2	CIP2A	FALSE	FALSE
MIR4435-2HG	0.00629925	1.30025	0.44	0.189	1	HSPC2	MIR4435-2HG	FALSE	FALSE
CKAP2	0.00310388	1.29964	0.76	0.547	1	HSPC2	CKAP2	FALSE	FALSE
LMNB1	2.50663e-07	1.29909	0.9	0.585	0.00533737	HSPC2	LMNB1	FALSE	FALSE
FANCD2	4.34136e-05	1.29207	0.56	0.151	0.924407	HSPC2	FANCD2	FALSE	FALSE
FANCG	0.0215526	1.29154	0.38	0.208	1	HSPC2	FANCG	FALSE	FALSE
SORT1	0.0184887	1.28896	0.28	0.094	1	HSPC2	SORT1	TRUE	FALSE
TSPAN2	0.0145668	1.2873	0.36	0.151	1	HSPC2	TSPAN2	TRUE	FALSE
MGME1	0.000200579	1.2856	0.72	0.415	1	HSPC2	MGME1	FALSE	FALSE
UBE3B	0.0159845	1.28496	0.3	0.113	1	HSPC2	UBE3B	FALSE	FALSE
MLF1	9.55909e-05	1.2838	0.6	0.17	1	HSPC2	MLF1	FALSE	FALSE
NET1	0.00448275	1.28119	0.48	0.208	1	HSPC2	NET1	FALSE	FALSE
XPO5	0.00461087	1.27926	0.5	0.245	1	HSPC2	XPO5	FALSE	FALSE
TOR3A	2.16198e-05	1.27919	0.8	0.396	0.46035	HSPC2	TOR3A	FALSE	FALSE
FBXW7	0.0210226	1.27718	0.36	0.17	1	HSPC2	FBXW7	FALSE	FALSE
ENC1	0.00844063	1.27161	0.34	0.113	1	HSPC2	ENC1	FALSE	FALSE
CMC2	6.67635e-06	1.27025	0.82	0.377	0.14216	HSPC2	CMC2	FALSE	FALSE
DSP	0.00660197	1.26156	0.26	0.057	1	HSPC2	DSP	FALSE	FALSE
IFNGR2	5.49755e-05	1.26114	0.76	0.34	1	HSPC2	IFNGR2	TRUE	FALSE
CYB5RL	0.00953173	1.25891	0.36	0.132	1	HSPC2	CYB5RL	FALSE	FALSE
IGDCC3	0.0282925	1.25712	0.34	0.151	1	HSPC2	IGDCC3	TRUE	FALSE
GCLM	0.0212653	1.25542	0.38	0.17	1	HSPC2	GCLM	FALSE	FALSE
RMI2	0.00599223	1.25463	0.48	0.208	1	HSPC2	RMI2	FALSE	FALSE
NUDT8	0.0154038	1.25337	0.38	0.151	1	HSPC2	NUDT8	FALSE	FALSE
TIMM10	6.04334e-07	1.25106	0.98	0.698	0.0128681	HSPC2	TIMM10	FALSE	FALSE
ZNF181	0.0137862	1.25047	0.32	0.113	1	HSPC2	ZNF181	FALSE	TRUE
CHEK1	0.000112359	1.24789	0.64	0.245	1	HSPC2	CHEK1	FALSE	FALSE
TUSC3	0.000246705	1.24732	0.64	0.245	1	HSPC2	TUSC3	FALSE	FALSE
NTAN1	0.00401931	1.24461	0.56	0.283	1	HSPC2	NTAN1	FALSE	FALSE
SENP5	0.00483737	1.24434	0.44	0.17	1	HSPC2	SENP5	FALSE	FALSE
CENPL	0.00703477	1.24277	0.32	0.094	1	HSPC2	CENPL	FALSE	FALSE
ATG13	0.0258607	1.23828	0.34	0.151	1	HSPC2	ATG13	FALSE	FALSE
SH3GLB2	0.00462404	1.23644	0.38	0.132	1	HSPC2	SH3GLB2	FALSE	FALSE
MCM4	0.000174319	1.2362	0.7	0.302	1	HSPC2	MCM4	FALSE	FALSE
C12orf49	0.000508554	1.23575	0.54	0.17	1	HSPC2	C12orf49	FALSE	FALSE
BARD1	0.000559156	1.23502	0.66	0.283	1	HSPC2	BARD1	FALSE	FALSE
PITHD1	6.42215e-05	1.23205	0.86	0.434	1	HSPC2	PITHD1	FALSE	FALSE
SNRNP25	4.65884e-08	1.22785	0.98	0.755	0.000992008	HSPC2	SNRNP25	FALSE	FALSE
MSMO1	0.00110512	1.22735	0.64	0.358	1	HSPC2	MSMO1	FALSE	FALSE
ATL3	0.00494039	1.22707	0.4	0.132	1	HSPC2	ATL3	FALSE	FALSE
ACOT7	0.000193064	1.22466	0.76	0.396	1	HSPC2	ACOT7	FALSE	FALSE
LRRC40	0.0392101	1.22382	0.32	0.151	1	HSPC2	LRRC40	FALSE	FALSE
TMPO	2.32709e-06	1.22342	0.92	0.547	0.0495508	HSPC2	TMPO	FALSE	FALSE
CNTROB	0.0164572	1.22194	0.26	0.075	1	HSPC2	CNTROB	FALSE	FALSE
SOS1	0.00577148	1.22099	0.3	0.075	1	HSPC2	SOS1	TRUE	FALSE
MAD2L2	0.000383167	1.2194	0.72	0.321	1	HSPC2	MAD2L2	FALSE	FALSE
COMMD4	7.81316e-08	1.21887	0.96	0.736	0.00166366	HSPC2	COMMD4	FALSE	FALSE
FAM120A	0.00117366	1.21545	0.66	0.302	1	HSPC2	FAM120A	FALSE	FALSE
SLFN13	0.00772302	1.21322	0.26	0.057	1	HSPC2	SLFN13	FALSE	FALSE
ADAT1	0.00935958	1.21214	0.38	0.132	1	HSPC2	ADAT1	FALSE	FALSE
CDT1	0.000124352	1.20636	0.82	0.528	1	HSPC2	CDT1	FALSE	FALSE
STK24	0.0030498	1.20488	0.52	0.226	1	HSPC2	STK24	FALSE	FALSE
NAP1L5	0.00995706	1.20291	0.28	0.075	1	HSPC2	NAP1L5	FALSE	FALSE
SOCS4	0.0056813	1.20122	0.36	0.113	1	HSPC2	SOCS4	FALSE	FALSE
CENPV	2.55112e-05	1.19844	0.82	0.434	0.54321	HSPC2	CENPV	FALSE	FALSE
BEX1	0.00497908	1.19542	0.68	0.396	1	HSPC2	BEX1	FALSE	FALSE
SMC2	0.00017008	1.19448	0.82	0.509	1	HSPC2	SMC2	FALSE	FALSE
BCL2L12	2.37382e-05	1.19176	0.84	0.453	0.505457	HSPC2	BCL2L12	FALSE	FALSE
KMT5A	0.0189253	1.18651	0.34	0.132	1	HSPC2	KMT5A	FALSE	FALSE
IER5	0.00432687	1.18402	0.54	0.226	1	HSPC2	IER5	FALSE	FALSE
RARRES2	0.0349693	1.17734	0.26	0.094	1	HSPC2	RARRES2	FALSE	FALSE
POLD1	0.000357468	1.17684	0.6	0.264	1	HSPC2	POLD1	FALSE	FALSE
NUDT15	0.00110081	1.17421	0.72	0.415	1	HSPC2	NUDT15	FALSE	FALSE
EXOSC8	3.22935e-06	1.17186	0.9	0.623	0.0687625	HSPC2	EXOSC8	FALSE	FALSE
PARPBP	0.00808458	1.16842	0.4	0.151	1	HSPC2	PARPBP	FALSE	FALSE
CRTC2	0.0196014	1.16569	0.32	0.113	1	HSPC2	CRTC2	FALSE	FALSE
ARMC1	0.00502085	1.16568	0.66	0.434	1	HSPC2	ARMC1	FALSE	FALSE
TMEM161B-AS1	0.00530139	1.16172	0.46	0.189	1	HSPC2	TMEM161B-AS1	FALSE	FALSE
AL163051.1	0.00967349	1.15883	0.28	0.075	1	HSPC2	AL163051.1	FALSE	FALSE
GPSM2	0.0202277	1.15832	0.46	0.226	1	HSPC2	GPSM2	FALSE	FALSE
GGA3	0.015268	1.15719	0.32	0.113	1	HSPC2	GGA3	FALSE	FALSE
ANKRD33B	0.00995706	1.15302	0.28	0.075	1	HSPC2	ANKRD33B	FALSE	FALSE
KANSL3	0.0199564	1.15262	0.26	0.075	1	HSPC2	KANSL3	FALSE	FALSE
MFN1	0.0452362	1.15085	0.3	0.132	1	HSPC2	MFN1	FALSE	FALSE
CKS2	8.61608e-07	1.15001	0.98	0.849	0.0183462	HSPC2	CKS2	FALSE	FALSE
TFDP1	0.000198842	1.14969	0.84	0.434	1	HSPC2	TFDP1	FALSE	TRUE
TELO2	0.00630011	1.1484	0.56	0.264	1	HSPC2	TELO2	FALSE	FALSE
RECK	0.0286349	1.14255	0.26	0.094	1	HSPC2	RECK	TRUE	FALSE
GRB10	0.000555447	1.13998	0.62	0.245	1	HSPC2	GRB10	TRUE	FALSE
IFT22	0.00283153	1.13894	0.6	0.321	1	HSPC2	IFT22	FALSE	FALSE
TMEM50B	0.000455172	1.13812	0.7	0.34	1	HSPC2	TMEM50B	FALSE	FALSE
CMSS1	0.000134331	1.13548	0.86	0.642	1	HSPC2	CMSS1	FALSE	FALSE
ATAD3A	0.00044859	1.13536	0.68	0.321	1	HSPC2	ATAD3A	FALSE	FALSE
CAPG	0.0392445	1.1331	0.34	0.151	1	HSPC2	CAPG	FALSE	FALSE
GMNN	2.95025e-05	1.13272	0.88	0.509	0.628197	HSPC2	GMNN	FALSE	FALSE
SAP30	0.00494039	1.13272	0.4	0.132	1	HSPC2	SAP30	FALSE	FALSE
GPT2	0.0191243	1.1319	0.32	0.113	1	HSPC2	GPT2	FALSE	FALSE
TBRG1	0.0229153	1.13174	0.46	0.245	1	HSPC2	TBRG1	FALSE	FALSE
SHCBP1	0.0122576	1.13099	0.36	0.132	1	HSPC2	SHCBP1	FALSE	FALSE
PARP11	0.0258567	1.13074	0.26	0.094	1	HSPC2	PARP11	FALSE	FALSE
ZMYND19	0.0281686	1.1303	0.32	0.132	1	HSPC2	ZMYND19	FALSE	FALSE
VPS39	0.0294865	1.12935	0.36	0.189	1	HSPC2	VPS39	FALSE	FALSE
RANGAP1	0.0249033	1.12667	0.5	0.283	1	HSPC2	RANGAP1	FALSE	FALSE
ACTR5	0.00481712	1.12384	0.3	0.075	1	HSPC2	ACTR5	FALSE	FALSE
C1orf122	0.000437757	1.12292	0.76	0.434	1	HSPC2	C1orf122	FALSE	FALSE
TMEM214	0.0216032	1.1226	0.42	0.208	1	HSPC2	TMEM214	FALSE	FALSE
CDK5RAP2	0.00361829	1.12243	0.56	0.264	1	HSPC2	CDK5RAP2	FALSE	FALSE
MIS12	0.00447001	1.11756	0.56	0.264	1	HSPC2	MIS12	FALSE	FALSE
CTNNAL1	0.000698556	1.11627	0.72	0.321	1	HSPC2	CTNNAL1	FALSE	FALSE
GLRX5	1.48483e-07	1.11412	0.96	0.792	0.00316165	HSPC2	GLRX5	FALSE	FALSE
ALDH7A1	0.00016522	1.11399	0.78	0.509	1	HSPC2	ALDH7A1	FALSE	FALSE
DCAF15	0.00517789	1.11227	0.64	0.358	1	HSPC2	DCAF15	FALSE	FALSE
MTERF3	0.00798437	1.1115	0.52	0.245	1	HSPC2	MTERF3	FALSE	TRUE
RNF219	0.00574073	1.11045	0.58	0.321	1	HSPC2	RNF219	FALSE	FALSE
ARL3	0.000411364	1.10982	0.82	0.547	1	HSPC2	ARL3	FALSE	FALSE
TEDC1	0.00578527	1.10911	0.4	0.132	1	HSPC2	TEDC1	FALSE	FALSE
POLR3K	2.00219e-05	1.10884	0.86	0.472	0.426326	HSPC2	POLR3K	FALSE	FALSE
MCM2	0.000308498	1.10694	0.82	0.491	1	HSPC2	MCM2	FALSE	FALSE
UNG	0.00516935	1.10278	0.74	0.528	1	HSPC2	UNG	FALSE	FALSE
CTU1	0.00333717	1.10266	0.42	0.132	1	HSPC2	CTU1	FALSE	FALSE
USP37	0.0196014	1.0978	0.32	0.113	1	HSPC2	USP37	FALSE	FALSE
PHF19	0.00254017	1.09657	0.72	0.453	1	HSPC2	PHF19	FALSE	FALSE
USP13	0.0115599	1.0947	0.34	0.113	1	HSPC2	USP13	FALSE	FALSE
ANKRD28	0.00723871	1.0939	0.48	0.208	1	HSPC2	ANKRD28	FALSE	FALSE
SHQ1	0.00675351	1.09389	0.54	0.245	1	HSPC2	SHQ1	FALSE	FALSE
GBA2	0.0210598	1.09382	0.28	0.094	1	HSPC2	GBA2	FALSE	FALSE
PKNOX1	0.0252817	1.0928	0.34	0.151	1	HSPC2	PKNOX1	FALSE	TRUE
PPFIA3	0.0149141	1.09267	0.36	0.132	1	HSPC2	PPFIA3	FALSE	FALSE
PCMT1	1.68151e-05	1.09163	0.94	0.642	0.358043	HSPC2	PCMT1	FALSE	FALSE
HAUS5	0.0149304	1.09006	0.42	0.208	1	HSPC2	HAUS5	FALSE	FALSE
NUP85	0.00811713	1.08969	0.46	0.208	1	HSPC2	NUP85	FALSE	FALSE
RAD51C	0.000397994	1.089	0.74	0.472	1	HSPC2	RAD51C	FALSE	FALSE
C21orf58	0.00153818	1.08832	0.56	0.208	1	HSPC2	C21orf58	FALSE	FALSE
UQCC3	3.80214e-05	1.0882	0.88	0.547	0.809589	HSPC2	UQCC3	FALSE	FALSE
WDR82	0.000455359	1.08456	0.8	0.434	1	HSPC2	WDR82	FALSE	FALSE
RFC5	0.00148577	1.08446	0.64	0.321	1	HSPC2	RFC5	FALSE	FALSE
ITGB3BP	4.0096e-05	1.08375	0.86	0.528	0.853764	HSPC2	ITGB3BP	FALSE	FALSE
NADK2	0.0146184	1.08272	0.3	0.094	1	HSPC2	NADK2	FALSE	FALSE
PITPNA	0.00479195	1.08194	0.56	0.264	1	HSPC2	PITPNA	FALSE	FALSE
FAM107B	0.0138056	1.07961	0.64	0.415	1	HSPC2	FAM107B	FALSE	FALSE
CDCA4	0.000244502	1.07761	0.7	0.377	1	HSPC2	CDCA4	FALSE	FALSE
DPM2	0.00057391	1.077	0.86	0.528	1	HSPC2	DPM2	FALSE	FALSE
EID2	0.00589604	1.07621	0.42	0.151	1	HSPC2	EID2	FALSE	FALSE
ABCC1	0.0268954	1.07602	0.32	0.132	1	HSPC2	ABCC1	TRUE	FALSE
ELP1	0.0178848	1.07242	0.26	0.075	1	HSPC2	ELP1	FALSE	FALSE
PRPS2	0.00762657	1.06909	0.42	0.17	1	HSPC2	PRPS2	FALSE	FALSE
NLRX1	0.0341172	1.06706	0.26	0.094	1	HSPC2	NLRX1	FALSE	FALSE
CARM1	0.014948	1.06417	0.44	0.208	1	HSPC2	CARM1	FALSE	FALSE
BLM	0.00613776	1.06401	0.46	0.189	1	HSPC2	BLM	FALSE	FALSE
CTSH	0.0167357	1.06237	0.46	0.226	1	HSPC2	CTSH	FALSE	FALSE
GPAT4	0.016814	1.06176	0.42	0.189	1	HSPC2	GPAT4	FALSE	FALSE
PNPLA4	0.0309189	1.06142	0.34	0.151	1	HSPC2	PNPLA4	FALSE	FALSE
SPATS2L	0.00321263	1.05954	0.58	0.264	1	HSPC2	SPATS2L	FALSE	FALSE
ARL8A	0.022231	1.05482	0.38	0.17	1	HSPC2	ARL8A	FALSE	FALSE
TMEM97	3.30149e-05	1.05458	0.92	0.679	0.702985	HSPC2	TMEM97	FALSE	FALSE
WIZ	0.0130227	1.05457	0.4	0.17	1	HSPC2	WIZ	FALSE	TRUE
NEK4	0.0272152	1.05134	0.26	0.094	1	HSPC2	NEK4	FALSE	FALSE
SFT2D3	0.00685939	1.05008	0.42	0.151	1	HSPC2	SFT2D3	FALSE	FALSE
WEE1	0.00666004	1.04887	0.5	0.226	1	HSPC2	WEE1	FALSE	FALSE
SPINDOC	0.0138833	1.04689	0.38	0.132	1	HSPC2	SPINDOC	FALSE	FALSE
TRMT12	0.017109	1.04499	0.3	0.094	1	HSPC2	TRMT12	FALSE	FALSE
ASRGL1	0.0196266	1.04364	0.4	0.17	1	HSPC2	ASRGL1	FALSE	FALSE
HMGCS1	0.00235917	1.04312	0.56	0.245	1	HSPC2	HMGCS1	FALSE	FALSE
MBD3	0.00185872	1.0431	0.52	0.189	1	HSPC2	MBD3	FALSE	TRUE
ODC1	1.25012e-06	1.0428	0.94	0.774	0.0266188	HSPC2	ODC1	FALSE	FALSE
MANF	3.13142e-05	1.04253	0.9	0.642	0.666773	HSPC2	MANF	FALSE	FALSE
COPRS	1.4949e-05	1.04247	0.88	0.585	0.318308	HSPC2	COPRS	FALSE	FALSE
PURB	0.012578	1.04065	0.42	0.17	1	HSPC2	PURB	FALSE	TRUE
CLPB	0.0282524	1.03968	0.38	0.17	1	HSPC2	CLPB	FALSE	FALSE
MMAB	0.00194133	1.03872	0.66	0.321	1	HSPC2	MMAB	FALSE	FALSE
ZNF672	0.00755589	1.03746	0.44	0.17	1	HSPC2	ZNF672	FALSE	TRUE
ZNF90	0.00649919	1.03646	0.3	0.075	1	HSPC2	ZNF90	FALSE	TRUE
MLEC	0.000107917	1.03412	0.84	0.642	1	HSPC2	MLEC	TRUE	FALSE
MCM3	0.000345384	1.03063	0.96	0.755	1	HSPC2	MCM3	FALSE	FALSE
NCAPD3	0.0278429	1.03039	0.4	0.189	1	HSPC2	NCAPD3	FALSE	FALSE
ARL6IP1	0.000298976	1.03038	0.94	0.755	1	HSPC2	ARL6IP1	FALSE	FALSE
HIGD1A	0.000583531	1.0264	0.76	0.453	1	HSPC2	HIGD1A	FALSE	FALSE
PCGF2	0.0189989	1.02557	0.42	0.208	1	HSPC2	PCGF2	FALSE	TRUE
INAFM1	0.00616291	1.02501	0.34	0.094	1	HSPC2	INAFM1	FALSE	FALSE
PMAIP1	0.00237072	1.02488	0.54	0.245	1	HSPC2	PMAIP1	FALSE	FALSE
RBBP8	0.0224011	1.02452	0.4	0.17	1	HSPC2	RBBP8	FALSE	FALSE
TEX9	0.0483948	1.02399	0.34	0.151	1	HSPC2	TEX9	FALSE	FALSE
LETM1	0.00528773	1.02259	0.52	0.245	1	HSPC2	LETM1	FALSE	FALSE
SVIP	0.00127653	1.02198	0.78	0.547	1	HSPC2	SVIP	FALSE	FALSE
PSMD10	0.00738585	1.02125	0.54	0.264	1	HSPC2	PSMD10	FALSE	FALSE
HAUS7	0.015763	1.02115	0.48	0.226	1	HSPC2	HAUS7	FALSE	FALSE
ZNF138	0.0481549	1.021	0.34	0.17	1	HSPC2	ZNF138	FALSE	TRUE
FAM213A	5.67418e-05	1.01967	0.96	0.698	1	HSPC2	FAM213A	FALSE	FALSE
FXYD6	0.00317784	1.01871	0.72	0.453	1	HSPC2	FXYD6	TRUE	FALSE
CARHSP1	0.00024697	1.0185	0.84	0.472	1	HSPC2	CARHSP1	FALSE	TRUE
ITGB1BP1	1.95484e-05	1.01827	0.96	0.604	0.416245	HSPC2	ITGB1BP1	FALSE	FALSE
CRNDE	0.0325104	1.01818	0.48	0.283	1	HSPC2	CRNDE	FALSE	FALSE
CSNK1G2	0.00448485	1.01699	0.58	0.321	1	HSPC2	CSNK1G2	FALSE	FALSE
PPIF	0.000416278	1.01308	0.92	0.547	1	HSPC2	PPIF	FALSE	FALSE
SPPL3	0.00943789	1.00952	0.56	0.302	1	HSPC2	SPPL3	FALSE	FALSE
DHCR24	9.19207e-05	1.00874	0.6	0.189	1	HSPC2	DHCR24	FALSE	FALSE
PSMC3IP	0.0145564	1.00811	0.36	0.132	1	HSPC2	PSMC3IP	FALSE	FALSE
KIF22	0.000805769	1.00734	0.84	0.585	1	HSPC2	KIF22	FALSE	FALSE
UBE2Q2	0.0170427	1.00733	0.44	0.189	1	HSPC2	UBE2Q2	FALSE	FALSE
UBXN11	0.014521	1.00614	0.5	0.245	1	HSPC2	UBXN11	FALSE	FALSE
USP1	0.000393605	1.00412	0.82	0.509	1	HSPC2	USP1	FALSE	FALSE
DDX11	0.0362325	1.00362	0.36	0.17	1	HSPC2	DDX11	FALSE	FALSE
ATRIP	0.0442566	1.00304	0.28	0.113	1	HSPC2	ATRIP	FALSE	FALSE
ZNF317	0.0237362	1.00301	0.36	0.151	1	HSPC2	ZNF317	FALSE	TRUE
RNF187	0.000328659	1.00243	0.72	0.396	1	HSPC2	RNF187	FALSE	FALSE
CTU2	0.00862194	1.00106	0.54	0.264	1	HSPC2	CTU2	FALSE	FALSE
GK	0.0285345	1.00007	0.28	0.094	1	HSPC2	GK	FALSE	FALSE
SLC1A5	0.000376441	0.997999	0.88	0.66	1	HSPC2	SLC1A5	TRUE	FALSE
TMEM51	0.015964	0.996902	0.44	0.208	1	HSPC2	TMEM51	FALSE	FALSE
PHC2	0.0270631	0.993077	0.38	0.17	1	HSPC2	PHC2	FALSE	FALSE
IGFBP2	1.84003e-05	0.991148	0.98	0.774	0.391798	HSPC2	IGFBP2	FALSE	FALSE
EARS2	0.0427584	0.989685	0.36	0.17	1	HSPC2	EARS2	FALSE	FALSE
BAP1	0.00304443	0.988317	0.5	0.189	1	HSPC2	BAP1	FALSE	FALSE
ZNF260	0.0472516	0.987103	0.3	0.132	1	HSPC2	ZNF260	FALSE	TRUE
CEBPG	0.00316048	0.985757	0.54	0.226	1	HSPC2	CEBPG	FALSE	TRUE
CENPH	0.000199458	0.984274	0.78	0.509	1	HSPC2	CENPH	FALSE	FALSE
RASIP1	0.00593811	0.982822	0.4	0.132	1	HSPC2	RASIP1	FALSE	FALSE
GALE	0.00264042	0.981079	0.66	0.321	1	HSPC2	GALE	FALSE	FALSE
CPOX	0.00954652	0.980675	0.48	0.208	1	HSPC2	CPOX	FALSE	FALSE
DYNLT3	0.0113861	0.980233	0.44	0.189	1	HSPC2	DYNLT3	FALSE	FALSE
NSD2	0.00778294	0.980179	0.6	0.321	1	HSPC2	NSD2	FALSE	FALSE
SRRD	0.0115574	0.978966	0.46	0.226	1	HSPC2	SRRD	FALSE	FALSE
SLF2	0.0347405	0.978609	0.36	0.17	1	HSPC2	SLF2	FALSE	FALSE
DNAJC9	0.000940219	0.977828	0.9	0.66	1	HSPC2	DNAJC9	FALSE	FALSE
MAGOHB	0.000174183	0.977004	0.88	0.566	1	HSPC2	MAGOHB	FALSE	FALSE
HTRA3	0.035737	0.974883	0.3	0.113	1	HSPC2	HTRA3	FALSE	FALSE
FAM83D	0.032565	0.970815	0.3	0.113	1	HSPC2	FAM83D	FALSE	FALSE
PTBP2	0.0182006	0.970694	0.32	0.113	1	HSPC2	PTBP2	FALSE	FALSE
TEX30	0.00230018	0.968943	0.68	0.415	1	HSPC2	TEX30	FALSE	FALSE
MPZL1	0.0244225	0.968597	0.44	0.208	1	HSPC2	MPZL1	TRUE	FALSE
SH3BP5L	0.012158	0.968448	0.28	0.075	1	HSPC2	SH3BP5L	FALSE	FALSE
ME3	0.0485064	0.967399	0.32	0.151	1	HSPC2	ME3	FALSE	FALSE
CDC26	0.000127047	0.967012	0.86	0.623	1	HSPC2	CDC26	FALSE	FALSE
LDLR	0.0334695	0.96622	0.44	0.226	1	HSPC2	LDLR	TRUE	FALSE
PRKACA	0.0349202	0.965675	0.3	0.113	1	HSPC2	PRKACA	FALSE	FALSE
FAM213B	0.0310716	0.964838	0.3	0.113	1	HSPC2	FAM213B	FALSE	FALSE
RTL10	0.0194822	0.964313	0.28	0.094	1	HSPC2	RTL10	FALSE	FALSE
TMEM185B	0.0465118	0.96391	0.32	0.151	1	HSPC2	TMEM185B	FALSE	FALSE
IFT27	0.00102427	0.961859	0.78	0.491	1	HSPC2	IFT27	FALSE	FALSE
ZBED3	0.0144289	0.961555	0.38	0.17	1	HSPC2	ZBED3	FALSE	TRUE
CBX1	2.31643e-05	0.95819	0.9	0.717	0.493237	HSPC2	CBX1	FALSE	FALSE
MRFAP1L1	0.00413671	0.95813	0.66	0.415	1	HSPC2	MRFAP1L1	FALSE	FALSE
FMR1	0.0253603	0.958068	0.38	0.17	1	HSPC2	FMR1	TRUE	FALSE
GTPBP3	0.0263286	0.957168	0.48	0.283	1	HSPC2	GTPBP3	FALSE	FALSE
HTT	0.0115723	0.951023	0.44	0.17	1	HSPC2	HTT	FALSE	FALSE
RPL39L	0.00532521	0.950657	0.64	0.34	1	HSPC2	RPL39L	FALSE	FALSE
PIN1	7.43671e-08	0.949082	0.98	0.83	0.0015835	HSPC2	PIN1	FALSE	TRUE
EZH2	0.00342574	0.948788	0.68	0.396	1	HSPC2	EZH2	FALSE	TRUE
SLC35B1	0.000289053	0.944832	0.84	0.472	1	HSPC2	SLC35B1	FALSE	FALSE
ACAD9	0.0190475	0.943474	0.46	0.245	1	HSPC2	ACAD9	FALSE	FALSE
AHSA1	8.31283e-05	0.943346	0.92	0.717	1	HSPC2	AHSA1	FALSE	FALSE
UBE2M	0.00708908	0.940728	0.66	0.358	1	HSPC2	UBE2M	FALSE	FALSE
CXorf36	0.00577148	0.939429	0.3	0.075	1	HSPC2	CXorf36	FALSE	FALSE
CHPT1	0.00735092	0.939305	0.52	0.226	1	HSPC2	CHPT1	FALSE	FALSE
ACBD3	0.0158343	0.938545	0.56	0.302	1	HSPC2	ACBD3	FALSE	FALSE
MAP4K4	0.00745959	0.937534	0.72	0.472	1	HSPC2	MAP4K4	FALSE	FALSE
NDUFA6	8.65425e-07	0.936951	1	0.868	0.0184275	HSPC2	NDUFA6	FALSE	FALSE
FTSJ3	0.03872	0.933025	0.56	0.34	1	HSPC2	FTSJ3	FALSE	FALSE
STAT1	0.0133401	0.931771	0.48	0.208	1	HSPC2	STAT1	FALSE	TRUE
HGH1	0.0279906	0.930646	0.44	0.226	1	HSPC2	HGH1	FALSE	FALSE
NAGK	0.00410502	0.929215	0.66	0.34	1	HSPC2	NAGK	FALSE	FALSE
PSPH	0.00446944	0.928325	0.6	0.283	1	HSPC2	PSPH	FALSE	FALSE
SLC5A6	0.00458784	0.926848	0.66	0.34	1	HSPC2	SLC5A6	TRUE	FALSE
TRRAP	0.0492539	0.925771	0.36	0.189	1	HSPC2	TRRAP	FALSE	FALSE
SKP2	0.00407124	0.925056	0.56	0.264	1	HSPC2	SKP2	FALSE	FALSE
BACE2	0.0166746	0.923811	0.44	0.208	1	HSPC2	BACE2	TRUE	FALSE
NT5DC2	0.00159926	0.923548	0.72	0.396	1	HSPC2	NT5DC2	FALSE	FALSE
RNASEH1	0.00618029	0.922229	0.64	0.396	1	HSPC2	RNASEH1	FALSE	FALSE
PQLC2	0.00914969	0.921199	0.4	0.151	1	HSPC2	PQLC2	FALSE	FALSE
TCEAL9	0.00087796	0.920796	0.86	0.679	1	HSPC2	TCEAL9	FALSE	FALSE
WDHD1	0.0118265	0.920688	0.46	0.189	1	HSPC2	WDHD1	FALSE	TRUE
UCK1	0.00295667	0.918806	0.64	0.264	1	HSPC2	UCK1	FALSE	FALSE
LAS1L	0.000211376	0.918468	0.76	0.453	1	HSPC2	LAS1L	FALSE	FALSE
SF3A3	9.23139e-06	0.91665	0.96	0.811	0.196564	HSPC2	SF3A3	FALSE	FALSE
NCLN	0.00620071	0.915589	0.64	0.34	1	HSPC2	NCLN	FALSE	FALSE
SLC39A7	0.00613434	0.913959	0.62	0.283	1	HSPC2	SLC39A7	FALSE	FALSE
THOP1	0.00459165	0.911706	0.62	0.321	1	HSPC2	THOP1	FALSE	FALSE
MAP3K20	0.0304616	0.909668	0.5	0.302	1	HSPC2	MAP3K20	FALSE	FALSE
B3GALT6	0.0117051	0.908447	0.54	0.245	1	HSPC2	B3GALT6	FALSE	FALSE
CCZ1B	0.042625	0.908366	0.44	0.208	1	HSPC2	CCZ1B	FALSE	FALSE
SCYL1	0.0184347	0.906744	0.6	0.302	1	HSPC2	SCYL1	FALSE	FALSE
RAD1	0.000854959	0.906048	0.68	0.283	1	HSPC2	RAD1	FALSE	FALSE
FIGNL1	0.0410402	0.90575	0.36	0.17	1	HSPC2	FIGNL1	FALSE	FALSE
DEF8	0.0207047	0.90512	0.58	0.321	1	HSPC2	DEF8	FALSE	FALSE
TANC2	0.0434891	0.901952	0.26	0.094	1	HSPC2	TANC2	FALSE	FALSE
MMS22L	0.00269418	0.901168	0.46	0.151	1	HSPC2	MMS22L	FALSE	FALSE
FADS2	0.00249811	0.896393	0.74	0.415	1	HSPC2	FADS2	FALSE	FALSE
SCD	0.0145557	0.894169	0.7	0.434	1	HSPC2	SCD	FALSE	FALSE
CNN3	0.00151146	0.893316	0.92	0.736	1	HSPC2	CNN3	FALSE	FALSE
APOC1	0.0131435	0.891793	0.56	0.34	1	HSPC2	APOC1	FALSE	FALSE
SPCS3	0.000193701	0.891789	0.86	0.585	1	HSPC2	SPCS3	FALSE	FALSE
CD320	0.00585737	0.891577	0.66	0.396	1	HSPC2	CD320	TRUE	FALSE
JPX	0.00235786	0.890835	0.76	0.585	1	HSPC2	JPX	FALSE	FALSE
RNASEH2A	0.0019948	0.88984	0.36	0.094	1	HSPC2	RNASEH2A	FALSE	FALSE
TSTD1	0.0098258	0.888378	0.62	0.34	1	HSPC2	TSTD1	FALSE	FALSE
AGRN	0.0352497	0.887932	0.34	0.151	1	HSPC2	AGRN	TRUE	FALSE
COX17	0.000123948	0.887711	0.9	0.623	1	HSPC2	COX17	FALSE	FALSE
NPEPPS	0.0178501	0.886746	0.68	0.415	1	HSPC2	NPEPPS	FALSE	FALSE
CBFB	0.00524858	0.88421	0.6	0.34	1	HSPC2	CBFB	FALSE	TRUE
MTERF2	0.0314244	0.883465	0.38	0.17	1	HSPC2	MTERF2	FALSE	TRUE
MCM6	0.00846632	0.882477	0.64	0.396	1	HSPC2	MCM6	FALSE	FALSE
IMPAD1	0.0377033	0.882155	0.48	0.264	1	HSPC2	IMPAD1	FALSE	FALSE
PALM	0.0219162	0.879258	0.4	0.17	1	HSPC2	PALM	FALSE	FALSE
PRCC	0.00412529	0.878384	0.84	0.528	1	HSPC2	PRCC	FALSE	FALSE
MFSD14B	0.0131878	0.878146	0.52	0.245	1	HSPC2	MFSD14B	FALSE	FALSE
CASP8AP2	0.00183329	0.87754	0.62	0.264	1	HSPC2	CASP8AP2	FALSE	TRUE
NKG7	0.0105442	0.876704	0.44	0.17	1	HSPC2	NKG7	FALSE	FALSE
SRM	1.57709e-06	0.874768	1	0.868	0.033581	HSPC2	SRM	FALSE	FALSE
CNOT3	0.027781	0.874266	0.54	0.321	1	HSPC2	CNOT3	FALSE	FALSE
GSTM3	0.0136695	0.873991	0.76	0.604	1	HSPC2	GSTM3	FALSE	FALSE
CHAC2	0.0436173	0.873746	0.34	0.151	1	HSPC2	CHAC2	FALSE	FALSE
AK6	0.00708876	0.873524	0.76	0.528	1	HSPC2	AK6	FALSE	FALSE
JMJD8	0.0107814	0.872312	0.62	0.302	1	HSPC2	JMJD8	FALSE	FALSE
PSEN2	0.0376355	0.871586	0.26	0.094	1	HSPC2	PSEN2	TRUE	FALSE
TIPIN	0.00809027	0.871141	0.56	0.283	1	HSPC2	TIPIN	FALSE	FALSE
EMD	0.010664	0.869984	0.72	0.415	1	HSPC2	EMD	FALSE	FALSE
BORA	0.0337941	0.86874	0.32	0.132	1	HSPC2	BORA	FALSE	FALSE
MGST3	3.31553e-06	0.868551	0.98	0.849	0.0705975	HSPC2	MGST3	FALSE	FALSE
IMMP1L	0.00118418	0.868178	0.86	0.528	1	HSPC2	IMMP1L	FALSE	FALSE
C3orf14	0.0181534	0.867956	0.56	0.321	1	HSPC2	C3orf14	FALSE	FALSE
PHGDH	5.46239e-05	0.866051	0.94	0.83	1	HSPC2	PHGDH	FALSE	FALSE
BRI3BP	0.0107933	0.865878	0.44	0.17	1	HSPC2	BRI3BP	FALSE	FALSE
HSPH1	0.000651376	0.86554	0.88	0.623	1	HSPC2	HSPH1	FALSE	FALSE
DEK	1.63215e-06	0.865181	1	0.887	0.0347534	HSPC2	DEK	FALSE	TRUE
TOP3A	0.0345607	0.864692	0.32	0.132	1	HSPC2	TOP3A	FALSE	FALSE
WRAP53	0.0111904	0.861812	0.46	0.208	1	HSPC2	WRAP53	FALSE	FALSE
FAM210A	0.0496199	0.857086	0.38	0.189	1	HSPC2	FAM210A	FALSE	FALSE
JOSD2	0.0276522	0.856152	0.38	0.17	1	HSPC2	JOSD2	FALSE	FALSE
GPN3	0.0320382	0.854232	0.72	0.491	1	HSPC2	GPN3	FALSE	FALSE
PXMP2	0.0127167	0.851816	0.7	0.566	1	HSPC2	PXMP2	FALSE	FALSE
SZRD1	0.00289014	0.851537	0.72	0.34	1	HSPC2	SZRD1	FALSE	FALSE
APOO	0.0367193	0.851031	0.56	0.34	1	HSPC2	APOO	FALSE	FALSE
MVK	0.03862	0.850744	0.32	0.132	1	HSPC2	MVK	FALSE	FALSE
ZNF205	0.0493419	0.85016	0.3	0.132	1	HSPC2	ZNF205	FALSE	TRUE
TMEM237	0.0164464	0.846608	0.48	0.226	1	HSPC2	TMEM237	FALSE	FALSE
MAGT1	0.00926856	0.846596	0.68	0.377	1	HSPC2	MAGT1	FALSE	FALSE
COQ2	0.0159381	0.846448	0.68	0.415	1	HSPC2	COQ2	FALSE	FALSE
CNIH4	0.005797	0.846315	0.76	0.509	1	HSPC2	CNIH4	FALSE	FALSE
MTA1	0.000141531	0.84555	0.9	0.585	1	HSPC2	MTA1	FALSE	TRUE
AKIRIN2	0.0208472	0.843053	0.66	0.415	1	HSPC2	AKIRIN2	FALSE	FALSE
PTOV1	0.000284752	0.840335	0.88	0.623	1	HSPC2	PTOV1	FALSE	FALSE
MEA1	0.000112877	0.840242	0.94	0.679	1	HSPC2	MEA1	FALSE	FALSE
FAM104B	0.0347464	0.840045	0.54	0.34	1	HSPC2	FAM104B	FALSE	FALSE
PSMC3	6.62239e-05	0.839352	1	0.868	1	HSPC2	PSMC3	FALSE	FALSE
PRPS1	0.00333869	0.839234	0.76	0.453	1	HSPC2	PRPS1	FALSE	FALSE
UFD1	0.000694404	0.839119	0.84	0.528	1	HSPC2	UFD1	FALSE	FALSE
NAT14	0.0110682	0.838693	0.62	0.321	1	HSPC2	NAT14	FALSE	FALSE
DNAJB6	2.88026e-05	0.836847	0.98	0.811	0.613293	HSPC2	DNAJB6	FALSE	FALSE
AAK1	0.0114575	0.836684	0.52	0.264	1	HSPC2	AAK1	FALSE	FALSE
BACH1	0.015729	0.836134	0.42	0.189	1	HSPC2	BACH1	FALSE	TRUE
LRR1	0.00588757	0.835973	0.58	0.245	1	HSPC2	LRR1	FALSE	FALSE
SQLE	0.00161257	0.835511	0.86	0.66	1	HSPC2	SQLE	FALSE	FALSE
PTP4A2	6.41117e-05	0.835245	0.98	0.755	1	HSPC2	PTP4A2	FALSE	FALSE
AP1M1	0.00396944	0.834648	0.64	0.358	1	HSPC2	AP1M1	FALSE	FALSE
JPT2	0.0106299	0.833696	0.76	0.491	1	HSPC2	JPT2	FALSE	FALSE
CEP152	0.0272005	0.833151	0.4	0.17	1	HSPC2	CEP152	FALSE	FALSE
RAD9A	0.0107453	0.833014	0.5	0.245	1	HSPC2	RAD9A	FALSE	FALSE
RNF115	0.0429138	0.832349	0.56	0.377	1	HSPC2	RNF115	FALSE	FALSE
YEATS2	0.0134484	0.831998	0.4	0.151	1	HSPC2	YEATS2	FALSE	TRUE
LYAR	0.00108984	0.831897	0.9	0.604	1	HSPC2	LYAR	FALSE	TRUE
LARP4	0.0353647	0.830807	0.42	0.208	1	HSPC2	LARP4	FALSE	FALSE
ZNF35	0.0495452	0.829981	0.28	0.113	1	HSPC2	ZNF35	FALSE	TRUE
CHRNA5	0.00641793	0.828064	0.58	0.264	1	HSPC2	CHRNA5	TRUE	FALSE
CD3EAP	0.0143306	0.827301	0.58	0.34	1	HSPC2	CD3EAP	FALSE	FALSE
NUP50	0.0127663	0.826765	0.66	0.396	1	HSPC2	NUP50	FALSE	FALSE
ECI1	0.00807666	0.82646	0.72	0.509	1	HSPC2	ECI1	FALSE	FALSE
SNRPA1	7.10059e-06	0.826279	0.98	0.736	0.151193	HSPC2	SNRPA1	FALSE	FALSE
C12orf75	0.0191386	0.826116	0.72	0.509	1	HSPC2	C12orf75	FALSE	FALSE
SHMT1	0.0331296	0.825397	0.48	0.283	1	HSPC2	SHMT1	FALSE	FALSE
BRMS1	0.00497477	0.824718	0.74	0.491	1	HSPC2	BRMS1	FALSE	FALSE
RPA1	0.00116174	0.823937	0.88	0.679	1	HSPC2	RPA1	FALSE	FALSE
CCDC34	0.000791236	0.823497	0.8	0.528	1	HSPC2	CCDC34	FALSE	FALSE
ARMC6	0.00359654	0.823307	0.82	0.509	1	HSPC2	ARMC6	FALSE	FALSE
CHEK2	0.0199224	0.822206	0.58	0.321	1	HSPC2	CHEK2	FALSE	FALSE
SLC2A8	0.022294	0.820032	0.36	0.132	1	HSPC2	SLC2A8	TRUE	FALSE
WDR54	0.00474387	0.819846	0.84	0.547	1	HSPC2	WDR54	FALSE	FALSE
DPH3	0.0136121	0.819017	0.64	0.434	1	HSPC2	DPH3	FALSE	FALSE
RRP1	0.0015356	0.818664	0.86	0.547	1	HSPC2	RRP1	FALSE	FALSE
MLXIP	0.0304348	0.818176	0.7	0.509	1	HSPC2	MLXIP	FALSE	TRUE
NUP62	0.000802517	0.816522	0.88	0.698	1	HSPC2	NUP62	FALSE	FALSE
YEATS4	0.00847201	0.814083	0.84	0.604	1	HSPC2	YEATS4	FALSE	TRUE
GPR137	0.0352292	0.813856	0.36	0.151	1	HSPC2	GPR137	FALSE	FALSE
NIF3L1	0.0234857	0.811462	0.52	0.264	1	HSPC2	NIF3L1	FALSE	FALSE
ZNF814	0.0043165	0.810622	0.74	0.434	1	HSPC2	ZNF814	FALSE	TRUE
E2F6	0.0260283	0.809379	0.62	0.358	1	HSPC2	E2F6	FALSE	TRUE
ALPK3	0.0312383	0.808337	0.36	0.17	1	HSPC2	ALPK3	FALSE	FALSE
EXOSC6	0.00257732	0.808179	0.72	0.34	1	HSPC2	EXOSC6	FALSE	FALSE
DPH2	0.0135539	0.807746	0.62	0.321	1	HSPC2	DPH2	FALSE	FALSE
HAT1	0.0124069	0.804522	0.76	0.491	1	HSPC2	HAT1	FALSE	FALSE
CNRIP1	0.00545414	0.802818	0.8	0.547	1	HSPC2	CNRIP1	FALSE	FALSE
MED7	0.0109505	0.80184	0.5	0.226	1	HSPC2	MED7	FALSE	FALSE
TRMT2A	0.0443179	0.800595	0.5	0.34	1	HSPC2	TRMT2A	FALSE	FALSE
MYEF2	0.0300483	0.800455	0.56	0.283	1	HSPC2	MYEF2	FALSE	FALSE
MTA2	0.0399923	0.798735	0.36	0.151	1	HSPC2	MTA2	FALSE	TRUE
FAM92A	0.0229908	0.798547	0.56	0.302	1	HSPC2	FAM92A	FALSE	FALSE
GPX8	0.0452359	0.798363	0.52	0.264	1	HSPC2	GPX8	FALSE	FALSE
REEP4	0.0370074	0.798276	0.52	0.283	1	HSPC2	REEP4	FALSE	FALSE
FAM161A	0.0310501	0.797522	0.56	0.302	1	HSPC2	FAM161A	FALSE	FALSE
UGDH	0.0276364	0.795784	0.5	0.264	1	HSPC2	UGDH	FALSE	FALSE
PDS5A	0.0202941	0.795079	0.62	0.415	1	HSPC2	PDS5A	FALSE	FALSE
SFT2D2	0.0117069	0.794984	0.42	0.189	1	HSPC2	SFT2D2	FALSE	FALSE
RYBP	0.0472675	0.793641	0.52	0.358	1	HSPC2	RYBP	FALSE	FALSE
UBE4B	0.0390248	0.792994	0.42	0.208	1	HSPC2	UBE4B	FALSE	FALSE
RRP7A	0.000146041	0.791282	0.94	0.717	1	HSPC2	RRP7A	FALSE	FALSE
SLC9A3R2	0.0488285	0.789457	0.68	0.491	1	HSPC2	SLC9A3R2	FALSE	FALSE
RNASEH2C	8.78206e-06	0.789406	1	0.849	0.186996	HSPC2	RNASEH2C	FALSE	FALSE
PPP1R14B	0.000323252	0.789121	0.92	0.623	1	HSPC2	PPP1R14B	FALSE	FALSE
PDZD8	0.0210892	0.785514	0.42	0.17	1	HSPC2	PDZD8	FALSE	FALSE
LZIC	0.0426122	0.781772	0.52	0.302	1	HSPC2	LZIC	FALSE	FALSE
MCMBP	0.0170438	0.781208	0.6	0.358	1	HSPC2	MCMBP	FALSE	FALSE
HSPB11	0.00179226	0.780293	0.92	0.698	1	HSPC2	HSPB11	FALSE	FALSE
MAPRE2	0.0174245	0.780045	0.7	0.453	1	HSPC2	MAPRE2	FALSE	FALSE
ANP32E	0.00116174	0.779002	0.88	0.679	1	HSPC2	ANP32E	FALSE	FALSE
COPS8	0.00269842	0.777527	0.86	0.642	1	HSPC2	COPS8	FALSE	FALSE
ORC3	0.0326547	0.776186	0.54	0.302	1	HSPC2	ORC3	FALSE	FALSE
AK3	0.00230086	0.776026	0.82	0.566	1	HSPC2	AK3	FALSE	FALSE
PRPSAP2	0.0162851	0.775687	0.68	0.434	1	HSPC2	PRPSAP2	FALSE	FALSE
POP7	0.000758392	0.774444	0.9	0.66	1	HSPC2	POP7	FALSE	FALSE
PSMG1	8.57369e-05	0.774339	0.92	0.811	1	HSPC2	PSMG1	FALSE	FALSE
NFATC2IP	0.0136266	0.773415	0.7	0.453	1	HSPC2	NFATC2IP	FALSE	FALSE
PPCS	0.00334112	0.773193	0.82	0.566	1	HSPC2	PPCS	FALSE	FALSE
TBC1D4	0.0131731	0.771945	0.42	0.17	1	HSPC2	TBC1D4	FALSE	FALSE
C8orf58	0.0402032	0.771778	0.36	0.17	1	HSPC2	C8orf58	FALSE	FALSE
MAPKAPK5	0.00573251	0.770983	0.62	0.321	1	HSPC2	MAPKAPK5	FALSE	FALSE
DNMT1	4.96467e-05	0.770604	0.98	0.811	1	HSPC2	DNMT1	FALSE	TRUE
RNF26	0.0172319	0.767914	0.68	0.434	1	HSPC2	RNF26	FALSE	FALSE
CAMTA1	0.000912802	0.767286	1	0.887	1	HSPC2	CAMTA1	FALSE	TRUE
DDX41	0.0122989	0.766553	0.76	0.528	1	HSPC2	DDX41	FALSE	FALSE
PRCP	0.0477797	0.765778	0.94	0.774	1	HSPC2	PRCP	FALSE	FALSE
TMEM91	0.0474056	0.765744	0.34	0.151	1	HSPC2	TMEM91	FALSE	FALSE
CHORDC1	0.00113988	0.764878	0.8	0.453	1	HSPC2	CHORDC1	FALSE	FALSE
MIS18A	0.0316343	0.763711	0.7	0.528	1	HSPC2	MIS18A	FALSE	FALSE
IKBIP	0.00637033	0.762669	0.74	0.415	1	HSPC2	IKBIP	FALSE	FALSE
SMC6	0.0110515	0.76236	0.72	0.528	1	HSPC2	SMC6	FALSE	FALSE
DNTTIP2	0.00264337	0.761189	0.88	0.604	1	HSPC2	DNTTIP2	FALSE	FALSE
TMEM109	0.00187343	0.759518	0.8	0.66	1	HSPC2	TMEM109	FALSE	FALSE
SRRT	0.0029438	0.759267	0.86	0.642	1	HSPC2	SRRT	FALSE	FALSE
ARF4	9.82263e-05	0.757597	0.98	0.83	1	HSPC2	ARF4	FALSE	FALSE
PRKAR2B	0.00817545	0.757183	0.46	0.189	1	HSPC2	PRKAR2B	FALSE	FALSE
CDKN2AIP	0.0433526	0.75572	0.56	0.321	1	HSPC2	CDKN2AIP	FALSE	FALSE
GALC	0.0365196	0.755244	0.44	0.208	1	HSPC2	GALC	FALSE	FALSE
CRIP2	0.0431501	0.754862	0.5	0.302	1	HSPC2	CRIP2	FALSE	FALSE
VOPP1	0.00881286	0.754621	0.54	0.264	1	HSPC2	VOPP1	FALSE	FALSE
ARL6IP6	0.0059365	0.754238	0.68	0.491	1	HSPC2	ARL6IP6	FALSE	FALSE
UBIAD1	0.0428998	0.753919	0.48	0.264	1	HSPC2	UBIAD1	FALSE	FALSE
DEGS1	0.0044421	0.753881	0.68	0.434	1	HSPC2	DEGS1	FALSE	FALSE
TOMM5	0.00185962	0.753778	0.76	0.377	1	HSPC2	TOMM5	FALSE	FALSE
IGFBP4	0.000852318	0.751187	0.96	0.736	1	HSPC2	IGFBP4	FALSE	FALSE
SHE	0.0180817	0.749061	0.42	0.17	1	HSPC2	SHE	FALSE	FALSE
MRPL27	8.72375e-05	0.747656	0.92	0.774	1	HSPC2	MRPL27	FALSE	FALSE
NECAP2	0.026584	0.747098	0.8	0.566	1	HSPC2	NECAP2	FALSE	FALSE
NDC1	0.0124008	0.746795	0.44	0.17	1	HSPC2	NDC1	FALSE	FALSE
GANAB	0.00206378	0.74533	0.82	0.585	1	HSPC2	GANAB	FALSE	FALSE
ALDH4A1	0.0245876	0.742288	0.48	0.208	1	HSPC2	ALDH4A1	FALSE	FALSE
POLR2E	6.44682e-05	0.741757	1	0.887	1	HSPC2	POLR2E	FALSE	FALSE
TBPL1	0.0183804	0.741259	0.76	0.491	1	HSPC2	TBPL1	FALSE	TRUE
RBMXL1	0.0228132	0.740939	0.36	0.132	1	HSPC2	RBMXL1	FALSE	FALSE
TMEM160	0.000138377	0.738448	1	0.887	1	HSPC2	TMEM160	FALSE	FALSE
HACD3	0.00060048	0.738379	0.94	0.811	1	HSPC2	HACD3	FALSE	FALSE
ACSF3	0.0499055	0.7383	0.52	0.302	1	HSPC2	ACSF3	FALSE	FALSE
ALG1	0.0426806	0.738094	0.4	0.189	1	HSPC2	ALG1	FALSE	FALSE
MTHFS	0.0121873	0.737466	0.68	0.358	1	HSPC2	MTHFS	FALSE	FALSE
EDIL3	0.0466934	0.737089	0.26	0.094	1	HSPC2	EDIL3	FALSE	FALSE
NOP16	0.00587187	0.736459	0.88	0.642	1	HSPC2	NOP16	FALSE	FALSE
TEAD4	0.0449787	0.735544	0.32	0.132	1	HSPC2	TEAD4	FALSE	TRUE
ICMT	0.0153355	0.734861	0.58	0.302	1	HSPC2	ICMT	FALSE	FALSE
NUDT21	0.00727282	0.734698	0.86	0.698	1	HSPC2	NUDT21	FALSE	FALSE
FTSJ1	0.0310758	0.733491	0.48	0.245	1	HSPC2	FTSJ1	FALSE	FALSE
FBRSL1	0.0443912	0.732765	0.4	0.189	1	HSPC2	FBRSL1	FALSE	FALSE
GSK3A	0.0269771	0.729511	0.42	0.189	1	HSPC2	GSK3A	FALSE	FALSE
MED27	0.0237262	0.729462	0.54	0.302	1	HSPC2	MED27	FALSE	FALSE
MZT1	0.0331431	0.728523	0.82	0.547	1	HSPC2	MZT1	FALSE	FALSE
CSTF2	0.0368953	0.727082	0.48	0.245	1	HSPC2	CSTF2	FALSE	FALSE
RNF34	0.0452744	0.72563	0.54	0.34	1	HSPC2	RNF34	FALSE	FALSE
MYO19	0.0363208	0.725303	0.48	0.264	1	HSPC2	MYO19	FALSE	FALSE
CASP3	0.0437129	0.724313	0.64	0.377	1	HSPC2	CASP3	TRUE	FALSE
SMC3	0.000778849	0.724164	0.98	0.83	1	HSPC2	SMC3	FALSE	FALSE
NRGN	0.0228479	0.723683	0.54	0.264	1	HSPC2	NRGN	FALSE	FALSE
FBLN1	0.00828358	0.722285	0.82	0.547	1	HSPC2	FBLN1	FALSE	FALSE
CCDC58	0.0276635	0.718394	0.72	0.415	1	HSPC2	CCDC58	FALSE	FALSE
SAR1B	0.0422603	0.717615	0.56	0.34	1	HSPC2	SAR1B	FALSE	FALSE
RNF138	0.038378	0.717297	0.72	0.509	1	HSPC2	RNF138	FALSE	FALSE
POLR3H	0.0291111	0.716523	0.68	0.396	1	HSPC2	POLR3H	FALSE	FALSE
USP5	0.0333584	0.715737	0.76	0.547	1	HSPC2	USP5	FALSE	FALSE
ABCF1	0.00325099	0.711405	0.84	0.623	1	HSPC2	ABCF1	FALSE	FALSE
IDI1	0.00679385	0.710277	0.86	0.623	1	HSPC2	IDI1	FALSE	FALSE
SNF8	0.000859651	0.709808	0.94	0.698	1	HSPC2	SNF8	FALSE	FALSE
CCDC137	0.0133459	0.708736	0.64	0.377	1	HSPC2	CCDC137	FALSE	FALSE
CDIP1	0.0489147	0.707384	0.56	0.321	1	HSPC2	CDIP1	FALSE	FALSE
ELOC	6.40809e-05	0.705518	1	0.811	1	HSPC2	ELOC	FALSE	FALSE
ERVK3-1	0.0176454	0.70512	0.54	0.264	1	HSPC2	ERVK3-1	FALSE	FALSE
NAE1	0.00397787	0.704481	0.86	0.623	1	HSPC2	NAE1	FALSE	FALSE
LRRC57	0.0396724	0.702915	0.54	0.283	1	HSPC2	LRRC57	FALSE	FALSE
TMEM222	0.00809607	0.701558	0.66	0.283	1	HSPC2	TMEM222	FALSE	FALSE
SAE1	0.00140096	0.701337	0.98	0.868	1	HSPC2	SAE1	FALSE	FALSE
ACADS	0.0470442	0.699835	0.46	0.226	1	HSPC2	ACADS	FALSE	FALSE
SMAD2	0.00679586	0.699689	0.82	0.566	1	HSPC2	SMAD2	FALSE	TRUE
MED31	0.0475298	0.6978	0.6	0.34	1	HSPC2	MED31	FALSE	FALSE
PAK1IP1	0.0170724	0.697753	0.74	0.453	1	HSPC2	PAK1IP1	FALSE	FALSE
VAT1	0.0300483	0.697168	0.56	0.283	1	HSPC2	VAT1	FALSE	FALSE
C7orf50	0.000686991	0.696913	0.92	0.774	1	HSPC2	C7orf50	FALSE	FALSE
EXOSC3	0.0120077	0.696566	0.78	0.491	1	HSPC2	EXOSC3	FALSE	FALSE
ENAH	0.0449361	0.695614	0.54	0.283	1	HSPC2	ENAH	FALSE	FALSE
CIC	0.0164586	0.695079	0.34	0.113	1	HSPC2	CIC	FALSE	TRUE
GALNT1	0.014389	0.693356	0.7	0.415	1	HSPC2	GALNT1	FALSE	FALSE
SCAMP4	0.00919968	0.69216	0.7	0.396	1	HSPC2	SCAMP4	FALSE	FALSE
DNM2	0.0379397	0.691911	0.62	0.34	1	HSPC2	DNM2	FALSE	FALSE
SMC1A	0.00749891	0.691119	0.76	0.604	1	HSPC2	SMC1A	FALSE	FALSE
HIRIP3	0.000324394	0.690659	0.58	0.189	1	HSPC2	HIRIP3	FALSE	FALSE
RP2	0.0341172	0.688806	0.26	0.094	1	HSPC2	RP2	FALSE	FALSE
TNFRSF10B	0.0168565	0.685952	0.46	0.189	1	HSPC2	TNFRSF10B	TRUE	FALSE
KAT7	0.0237565	0.685146	0.54	0.264	1	HSPC2	KAT7	FALSE	TRUE
NUBP2	0.0114169	0.684484	0.84	0.623	1	HSPC2	NUBP2	FALSE	FALSE
KDR	0.0413717	0.684303	0.42	0.208	1	HSPC2	KDR	TRUE	FALSE
PABPC4	0.0028636	0.683911	0.9	0.736	1	HSPC2	PABPC4	FALSE	FALSE
COLGALT1	0.0281971	0.681521	0.48	0.245	1	HSPC2	COLGALT1	FALSE	FALSE
SRPRB	0.0427234	0.681214	0.82	0.642	1	HSPC2	SRPRB	FALSE	FALSE
POLR3A	0.0403537	0.680161	0.32	0.132	1	HSPC2	POLR3A	FALSE	FALSE
CIB1	0.0197197	0.67986	0.78	0.585	1	HSPC2	CIB1	TRUE	FALSE
NSMCE4A	0.00615458	0.679519	0.86	0.585	1	HSPC2	NSMCE4A	FALSE	FALSE
UCHL3	0.0384563	0.678435	0.78	0.585	1	HSPC2	UCHL3	FALSE	FALSE
ECSIT	0.0101529	0.676534	0.84	0.509	1	HSPC2	ECSIT	FALSE	FALSE
SMIM12	0.00125611	0.676376	0.82	0.528	1	HSPC2	SMIM12	FALSE	FALSE
SVIL	0.0476246	0.67494	0.58	0.34	1	HSPC2	SVIL	FALSE	FALSE
RAD21	0.005841	0.674282	0.96	0.83	1	HSPC2	RAD21	FALSE	FALSE
RCC1	0.0201814	0.674005	0.66	0.453	1	HSPC2	RCC1	FALSE	FALSE
CREB3	0.0462992	0.673753	0.52	0.321	1	HSPC2	CREB3	FALSE	TRUE
THAP7	0.0309571	0.673328	0.64	0.377	1	HSPC2	THAP7	FALSE	TRUE
ATG5	0.0290451	0.673046	0.66	0.396	1	HSPC2	ATG5	FALSE	FALSE
EPB41L2	0.0166231	0.671639	0.7	0.472	1	HSPC2	EPB41L2	FALSE	FALSE
ZXDC	0.0495452	0.67155	0.28	0.113	1	HSPC2	ZXDC	FALSE	TRUE
PSMD1	0.00639375	0.671258	0.86	0.736	1	HSPC2	PSMD1	FALSE	FALSE
BRI3	0.00218273	0.670135	1	0.698	1	HSPC2	BRI3	FALSE	FALSE
HSPA4	0.0102881	0.667277	0.82	0.566	1	HSPC2	HSPA4	FALSE	FALSE
APC	0.0173998	0.66559	0.52	0.264	1	HSPC2	APC	TRUE	FALSE
EMG1	0.00531519	0.663947	0.86	0.642	1	HSPC2	EMG1	FALSE	FALSE
KHSRP	0.00389868	0.66328	0.86	0.585	1	HSPC2	KHSRP	FALSE	TRUE
FANCA	0.03862	0.662095	0.32	0.132	1	HSPC2	FANCA	FALSE	FALSE
PIAS4	0.0465441	0.661697	0.54	0.283	1	HSPC2	PIAS4	FALSE	TRUE
PDIA4	0.0475936	0.658565	0.84	0.642	1	HSPC2	PDIA4	TRUE	FALSE
HMGN5	0.00269306	0.657986	0.9	0.623	1	HSPC2	HMGN5	FALSE	FALSE
EBP	0.00791488	0.657574	0.88	0.698	1	HSPC2	EBP	TRUE	FALSE
RAB31	0.0322046	0.65754	0.5	0.264	1	HSPC2	RAB31	FALSE	FALSE
ARL1	0.0343589	0.655217	0.72	0.547	1	HSPC2	ARL1	FALSE	FALSE
NDUFB6	0.000788207	0.654702	1	0.811	1	HSPC2	NDUFB6	FALSE	FALSE
BRD7	0.00193579	0.652536	0.96	0.83	1	HSPC2	BRD7	FALSE	FALSE
USP12	0.035737	0.648341	0.3	0.113	1	HSPC2	USP12	FALSE	FALSE
FNIP2	0.0356954	0.646361	0.56	0.321	1	HSPC2	FNIP2	FALSE	FALSE
SLBP	0.00603077	0.645863	0.86	0.585	1	HSPC2	SLBP	FALSE	FALSE
SLC4A2	0.0331278	0.645105	0.42	0.189	1	HSPC2	SLC4A2	TRUE	FALSE
HDGF	0.00685102	0.644617	0.88	0.755	1	HSPC2	HDGF	FALSE	FALSE
RRNAD1	0.0477189	0.64383	0.38	0.189	1	HSPC2	RRNAD1	FALSE	FALSE
SLC25A26	0.0275347	0.642945	0.76	0.509	1	HSPC2	SLC25A26	FALSE	FALSE
CAPN10	0.0463119	0.64276	0.28	0.113	1	HSPC2	CAPN10	FALSE	FALSE
RSRC1	0.0247654	0.640732	0.72	0.472	1	HSPC2	RSRC1	FALSE	FALSE
TIMM17A	0.00366323	0.640568	0.92	0.679	1	HSPC2	TIMM17A	FALSE	FALSE
AKT2	0.0119114	0.640503	0.54	0.264	1	HSPC2	AKT2	TRUE	FALSE
B4GALT5	0.0334084	0.639489	0.56	0.302	1	HSPC2	B4GALT5	FALSE	FALSE
GRK6	0.00633584	0.638487	0.66	0.321	1	HSPC2	GRK6	TRUE	FALSE
SKA2	0.0042819	0.63803	0.9	0.66	1	HSPC2	SKA2	FALSE	FALSE
MBD4	0.0129487	0.637397	0.8	0.509	1	HSPC2	MBD4	FALSE	TRUE
CLTB	0.00970715	0.636207	0.82	0.566	1	HSPC2	CLTB	FALSE	FALSE
ARL16	0.0255279	0.635847	0.7	0.453	1	HSPC2	ARL16	FALSE	FALSE
CKB	0.0270423	0.634448	0.78	0.604	1	HSPC2	CKB	FALSE	FALSE
PSMD12	0.0173258	0.634297	0.78	0.547	1	HSPC2	PSMD12	FALSE	FALSE
NDUFA3	0.000770755	0.634272	1	0.83	1	HSPC2	NDUFA3	FALSE	FALSE
SPTSSA	0.00432145	0.633711	0.9	0.774	1	HSPC2	SPTSSA	FALSE	FALSE
HAX1	0.00687739	0.632242	0.92	0.736	1	HSPC2	HAX1	TRUE	FALSE
RAB11B	0.0485932	0.63118	0.92	0.811	1	HSPC2	RAB11B	FALSE	FALSE
SSNA1	0.00222294	0.630648	0.94	0.736	1	HSPC2	SSNA1	FALSE	FALSE
GPAA1	0.00533278	0.630371	0.82	0.604	1	HSPC2	GPAA1	FALSE	FALSE
TMEM41A	0.0113845	0.629979	0.66	0.34	1	HSPC2	TMEM41A	FALSE	FALSE
CYB5B	0.00628067	0.629889	0.86	0.585	1	HSPC2	CYB5B	FALSE	FALSE
FERMT2	0.0188005	0.629653	0.48	0.208	1	HSPC2	FERMT2	TRUE	FALSE
ADAM15	0.0117119	0.627246	0.78	0.472	1	HSPC2	ADAM15	TRUE	FALSE
SDF2L1	0.00851449	0.627124	0.88	0.623	1	HSPC2	SDF2L1	FALSE	FALSE
TMEM126A	0.018322	0.62708	0.86	0.585	1	HSPC2	TMEM126A	FALSE	FALSE
NUP98	0.0467372	0.626975	0.52	0.283	1	HSPC2	NUP98	FALSE	FALSE
HNRNPUL2	0.0262151	0.626864	0.72	0.434	1	HSPC2	HNRNPUL2	FALSE	FALSE
BORCS8	0.0417658	0.625495	0.62	0.377	1	HSPC2	BORCS8	FALSE	FALSE
TSEN15	0.0104886	0.624088	0.82	0.566	1	HSPC2	TSEN15	FALSE	FALSE
SLC43A3	0.0196693	0.622199	0.76	0.566	1	HSPC2	SLC43A3	TRUE	FALSE
DDX39A	0.0278289	0.620681	0.84	0.717	1	HSPC2	DDX39A	FALSE	FALSE
HIKESHI	0.000694436	0.620604	0.96	0.792	1	HSPC2	HIKESHI	FALSE	FALSE
PRIM1	0.0237713	0.620533	0.7	0.453	1	HSPC2	PRIM1	FALSE	FALSE
MPC1	0.0312432	0.616305	0.58	0.377	1	HSPC2	MPC1	FALSE	FALSE
MED24	0.0363985	0.615545	0.72	0.434	1	HSPC2	MED24	FALSE	FALSE
BOLA3	0.0330546	0.611149	0.82	0.604	1	HSPC2	BOLA3	FALSE	TRUE
RABL6	0.00313442	0.609474	0.88	0.642	1	HSPC2	RABL6	FALSE	FALSE
TAMM41	0.0494357	0.607513	0.46	0.245	1	HSPC2	TAMM41	FALSE	FALSE
PGRMC2	0.0247935	0.607449	0.8	0.604	1	HSPC2	PGRMC2	FALSE	FALSE
STRN4	0.0266362	0.605889	0.44	0.189	1	HSPC2	STRN4	FALSE	FALSE
RNASEH2B	0.0161527	0.604933	0.76	0.604	1	HSPC2	RNASEH2B	FALSE	FALSE
LRRC59	0.00738671	0.603722	0.9	0.679	1	HSPC2	LRRC59	FALSE	FALSE
ATP2A2	0.0351878	0.603646	0.72	0.434	1	HSPC2	ATP2A2	FALSE	FALSE
PUS1	0.0480101	0.602474	0.66	0.453	1	HSPC2	PUS1	FALSE	FALSE
RAC3	0.0116747	0.602286	0.78	0.415	1	HSPC2	RAC3	TRUE	FALSE
NANS	0.00703951	0.599616	0.92	0.755	1	HSPC2	NANS	FALSE	FALSE
HEXB	0.0420158	0.599444	0.8	0.585	1	HSPC2	HEXB	FALSE	FALSE
DCHS1	0.00599938	0.596897	0.36	0.113	1	HSPC2	DCHS1	TRUE	FALSE
INO80C	0.0168785	0.594826	0.76	0.453	1	HSPC2	INO80C	FALSE	FALSE
LRPAP1	0.00124901	0.592988	0.92	0.811	1	HSPC2	LRPAP1	TRUE	FALSE
CRK	0.0122262	0.592421	0.94	0.755	1	HSPC2	CRK	FALSE	FALSE
TCOF1	0.0194903	0.592302	0.72	0.509	1	HSPC2	TCOF1	FALSE	FALSE
TMEM203	0.034823	0.590057	0.82	0.566	1	HSPC2	TMEM203	FALSE	FALSE
TRMT10C	0.0404669	0.589757	0.9	0.679	1	HSPC2	TRMT10C	FALSE	FALSE
HMG20B	0.00211754	0.588006	0.96	0.698	1	HSPC2	HMG20B	FALSE	TRUE
ANAPC15	0.0211767	0.587969	0.78	0.623	1	HSPC2	ANAPC15	FALSE	FALSE
GLO1	0.00198251	0.587476	0.96	0.849	1	HSPC2	GLO1	FALSE	FALSE
TSFM	0.0158209	0.58382	0.86	0.604	1	HSPC2	TSFM	FALSE	FALSE
SWI5	0.0350655	0.583125	0.6	0.358	1	HSPC2	SWI5	FALSE	FALSE
POLE3	0.00569072	0.580486	0.9	0.679	1	HSPC2	POLE3	FALSE	FALSE
MORN2	0.033443	0.579291	0.54	0.264	1	HSPC2	MORN2	FALSE	FALSE
TMEM259	0.0225131	0.579205	0.76	0.585	1	HSPC2	TMEM259	FALSE	FALSE
MTX1	0.0124662	0.579135	0.8	0.509	1	HSPC2	MTX1	FALSE	FALSE
MFGE8	0.0493698	0.578332	0.74	0.491	1	HSPC2	MFGE8	TRUE	FALSE
SS18L2	0.00472447	0.577763	0.92	0.792	1	HSPC2	SS18L2	FALSE	FALSE
MRPS15	0.0128177	0.575577	0.98	0.83	1	HSPC2	MRPS15	FALSE	FALSE
TMEM205	0.00828358	0.575219	0.82	0.547	1	HSPC2	TMEM205	FALSE	FALSE
MSRB1	0.0382711	0.574962	0.6	0.358	1	HSPC2	MSRB1	FALSE	FALSE
PSMD14	0.0102434	0.574554	0.96	0.755	1	HSPC2	PSMD14	FALSE	FALSE
SUMO3	0.000975535	0.573291	0.96	0.849	1	HSPC2	SUMO3	FALSE	FALSE
POLR2K	0.026511	0.573077	0.86	0.755	1	HSPC2	POLR2K	FALSE	FALSE
MRPL18	0.00110855	0.572483	0.92	0.792	1	HSPC2	MRPL18	FALSE	FALSE
SSSCA1	0.0274599	0.570553	0.78	0.642	1	HSPC2	SSSCA1	FALSE	FALSE
HIPK2	0.00991559	0.569256	0.7	0.415	1	HSPC2	HIPK2	FALSE	FALSE
RCC2	0.0215616	0.568465	0.78	0.604	1	HSPC2	RCC2	TRUE	FALSE
GART	0.0330546	0.56669	0.82	0.604	1	HSPC2	GART	FALSE	FALSE
MCM5	0.0323999	0.566017	0.9	0.774	1	HSPC2	MCM5	FALSE	FALSE
SUZ12	0.0390821	0.560812	0.76	0.566	1	HSPC2	SUZ12	FALSE	TRUE
EPM2AIP1	0.0192501	0.557289	0.66	0.358	1	HSPC2	EPM2AIP1	FALSE	FALSE
PTCD3	0.0228196	0.557096	0.76	0.491	1	HSPC2	PTCD3	FALSE	FALSE
SHARPIN	0.0309615	0.55684	0.8	0.528	1	HSPC2	SHARPIN	FALSE	FALSE
RAI14	0.0295612	0.553523	0.52	0.245	1	HSPC2	RAI14	FALSE	FALSE
ITGAE	0.0141878	0.553002	0.84	0.604	1	HSPC2	ITGAE	TRUE	FALSE
MAP3K13	0.0329944	0.54746	0.84	0.604	1	HSPC2	MAP3K13	FALSE	FALSE
VBP1	0.0107886	0.5473	0.94	0.736	1	HSPC2	VBP1	FALSE	FALSE
BUB3	0.00571535	0.546003	0.96	0.811	1	HSPC2	BUB3	FALSE	FALSE
C1orf123	0.00738671	0.543822	0.86	0.717	1	HSPC2	C1orf123	FALSE	FALSE
PPIL1	0.036597	0.543013	0.84	0.679	1	HSPC2	PPIL1	FALSE	FALSE
SAP30BP	0.018469	0.542698	0.86	0.66	1	HSPC2	SAP30BP	FALSE	FALSE
SF3A1	0.0423848	0.542654	0.68	0.453	1	HSPC2	SF3A1	FALSE	FALSE
ANGEL2	0.0418175	0.540265	0.44	0.208	1	HSPC2	ANGEL2	FALSE	FALSE
TCHP	0.0372324	0.539594	0.56	0.302	1	HSPC2	TCHP	FALSE	FALSE
RBM42	0.034065	0.53924	0.9	0.717	1	HSPC2	RBM42	FALSE	FALSE
BLOC1S1	0.0340219	0.537888	0.94	0.83	1	HSPC2	BLOC1S1	FALSE	FALSE
VGLL4	0.0359953	0.534004	0.78	0.547	1	HSPC2	VGLL4	FALSE	FALSE
TTLL12	0.0448888	0.533793	0.62	0.358	1	HSPC2	TTLL12	FALSE	FALSE
DPY30	0.0114308	0.533183	0.94	0.83	1	HSPC2	DPY30	FALSE	FALSE
EIF2S1	0.0453785	0.533032	0.8	0.623	1	HSPC2	EIF2S1	FALSE	FALSE
VPS4A	0.0223322	0.53064	0.82	0.547	1	HSPC2	VPS4A	FALSE	FALSE
NPC2	0.00809422	0.528829	0.94	0.83	1	HSPC2	NPC2	FALSE	FALSE
CKLF	0.00655355	0.528489	0.96	0.774	1	HSPC2	CKLF	FALSE	FALSE
PFDN1	0.00908086	0.524233	0.92	0.755	1	HSPC2	PFDN1	FALSE	FALSE
HDDC2	0.0167162	0.51909	0.92	0.717	1	HSPC2	HDDC2	FALSE	FALSE
NUP93	0.0415622	0.516946	0.78	0.642	1	HSPC2	NUP93	FALSE	FALSE
MLH1	0.0301918	0.516436	0.74	0.396	1	HSPC2	MLH1	FALSE	FALSE
BUD31	0.0202164	0.515708	0.92	0.811	1	HSPC2	BUD31	FALSE	TRUE
EXOSC9	0.017787	0.515262	0.76	0.472	1	HSPC2	EXOSC9	FALSE	FALSE
MTCH2	0.0331949	0.515248	0.96	0.811	1	HSPC2	MTCH2	FALSE	FALSE
C1orf35	0.0330998	0.515063	0.82	0.585	1	HSPC2	C1orf35	FALSE	FALSE
DCXR	0.0231555	0.513655	0.92	0.774	1	HSPC2	DCXR	FALSE	FALSE
MRTO4	0.0220435	0.512359	0.86	0.66	1	HSPC2	MRTO4	FALSE	FALSE
SLC39A1	0.0432868	0.512316	0.88	0.604	1	HSPC2	SLC39A1	FALSE	FALSE
EIF4E	0.0120188	0.511764	1	0.83	1	HSPC2	EIF4E	FALSE	FALSE
TIMM17B	0.00950909	0.509933	0.92	0.811	1	HSPC2	TIMM17B	FALSE	FALSE
PDCD7	0.0221092	0.50925	0.78	0.491	1	HSPC2	PDCD7	FALSE	FALSE
TPGS2	0.0240911	0.508609	0.96	0.792	1	HSPC2	TPGS2	FALSE	FALSE
MIS18BP1	0.0256223	0.506762	0.9	0.717	1	HSPC2	MIS18BP1	FALSE	TRUE
POLE4	0.02476	0.504914	0.84	0.66	1	HSPC2	POLE4	FALSE	TRUE
IER3IP1	0.0190042	0.504798	0.92	0.736	1	HSPC2	IER3IP1	FALSE	FALSE
LAGE3	0.01228	0.504312	0.94	0.792	1	HSPC2	LAGE3	FALSE	FALSE
GOLGA4	0.0271975	0.503412	0.76	0.547	1	HSPC2	GOLGA4	FALSE	FALSE
WDR46	0.0381777	0.502448	0.86	0.755	1	HSPC2	WDR46	FALSE	FALSE
KAT5	0.0166436	0.502438	0.68	0.358	1	HSPC2	KAT5	FALSE	TRUE
LSM1	0.0253225	0.499861	0.86	0.66	1	HSPC2	LSM1	FALSE	FALSE
APMAP	0.0220435	0.496964	0.88	0.642	1	HSPC2	APMAP	TRUE	FALSE
BOD1	0.0123083	0.492879	0.9	0.774	1	HSPC2	BOD1	FALSE	FALSE
CHCHD1	0.0334107	0.490993	0.88	0.774	1	HSPC2	CHCHD1	FALSE	FALSE
UTP18	0.0256638	0.49059	0.86	0.679	1	HSPC2	UTP18	FALSE	FALSE
ZCCHC17	0.0196013	0.490162	0.8	0.679	1	HSPC2	ZCCHC17	FALSE	FALSE
COMMD1	0.0241641	0.489739	0.86	0.717	1	HSPC2	COMMD1	FALSE	FALSE
GLRX3	0.00802693	0.489672	0.98	0.811	1	HSPC2	GLRX3	FALSE	FALSE
EFTUD2	0.04597	0.488819	0.86	0.642	1	HSPC2	EFTUD2	FALSE	FALSE
MRPL17	0.0170566	0.488069	0.84	0.717	1	HSPC2	MRPL17	FALSE	FALSE
DDX24	0.0397454	0.486193	0.88	0.736	1	HSPC2	DDX24	FALSE	FALSE
UBE2F	0.038257	0.484357	0.84	0.604	1	HSPC2	UBE2F	FALSE	FALSE
ADRM1	0.0231555	0.482928	0.92	0.774	1	HSPC2	ADRM1	FALSE	FALSE
HYAL2	0.0471071	0.477485	0.82	0.623	1	HSPC2	HYAL2	TRUE	FALSE
MAP2K2	0.0152958	0.475949	0.86	0.698	1	HSPC2	MAP2K2	TRUE	FALSE
SLC39A3	0.0155158	0.474563	0.84	0.491	1	HSPC2	SLC39A3	FALSE	FALSE
SMU1	0.0371955	0.472057	0.82	0.566	1	HSPC2	SMU1	FALSE	FALSE
MCTS1	0.00538611	0.471469	0.98	0.811	1	HSPC2	MCTS1	FALSE	FALSE
RAP1A	0.0329443	0.470417	0.74	0.528	1	HSPC2	RAP1A	TRUE	FALSE
MRPL50	0.00988302	0.469286	0.88	0.66	1	HSPC2	MRPL50	FALSE	FALSE
XXYLT1	0.0161439	0.469203	0.74	0.453	1	HSPC2	XXYLT1	FALSE	FALSE
TRIAP1	0.0242633	0.467131	0.94	0.792	1	HSPC2	TRIAP1	FALSE	FALSE
DNAJC19	0.0070091	0.465293	1	0.83	1	HSPC2	DNAJC19	FALSE	FALSE
RPP30	0.0400277	0.463218	0.8	0.585	1	HSPC2	RPP30	FALSE	FALSE
REXO2	0.0323999	0.462436	0.9	0.774	1	HSPC2	REXO2	FALSE	FALSE
ODR4	0.0453013	0.457136	0.52	0.245	1	HSPC2	ODR4	FALSE	FALSE
PIGT	0.0432868	0.457029	0.82	0.66	1	HSPC2	PIGT	TRUE	FALSE
PYURF	0.00774966	0.456072	1	0.887	1	HSPC2	PYURF	FALSE	FALSE
BBS4	0.0478047	0.454542	0.26	0.094	1	HSPC2	BBS4	FALSE	FALSE
ACTR1B	0.0254597	0.453237	0.8	0.585	1	HSPC2	ACTR1B	FALSE	FALSE
ARPC1A	0.00573147	0.449743	0.96	0.849	1	HSPC2	ARPC1A	FALSE	FALSE
CTSZ	0.0452001	0.443642	0.76	0.472	1	HSPC2	CTSZ	FALSE	FALSE
NIPSNAP2	0.0325898	0.443158	0.9	0.698	1	HSPC2	NIPSNAP2	FALSE	FALSE
MIEN1	0.0166677	0.43931	0.84	0.698	1	HSPC2	MIEN1	FALSE	FALSE
HADH	0.00852018	0.427514	0.96	0.849	1	HSPC2	HADH	FALSE	FALSE
COPS3	0.0286147	0.426519	0.98	0.811	1	HSPC2	COPS3	FALSE	FALSE
ERG28	0.0415799	0.423961	0.86	0.736	1	HSPC2	ERG28	FALSE	FALSE
LAMP1	0.0270333	0.423023	0.98	0.868	1	HSPC2	LAMP1	TRUE	FALSE
CPSF6	0.0264364	0.420132	0.88	0.774	1	HSPC2	CPSF6	FALSE	FALSE
CMPK1	0.0371113	0.416935	0.68	0.396	1	HSPC2	CMPK1	FALSE	FALSE
GTF2H5	0.0424039	0.416509	1	0.849	1	HSPC2	GTF2H5	FALSE	FALSE
UBE2A	0.0125372	0.413655	0.84	0.509	1	HSPC2	UBE2A	FALSE	FALSE
TRAF7	0.0399194	0.413629	0.84	0.585	1	HSPC2	TRAF7	TRUE	FALSE
NUDCD2	0.019828	0.41209	0.96	0.755	1	HSPC2	NUDCD2	FALSE	FALSE
PRPF38A	0.0408727	0.409706	0.92	0.811	1	HSPC2	PRPF38A	FALSE	FALSE
UBE2V2	0.0245649	0.409283	0.96	0.83	1	HSPC2	UBE2V2	FALSE	FALSE
HPRT1	0.0131772	0.408771	0.92	0.717	1	HSPC2	HPRT1	FALSE	FALSE
TCERG1	0.0303647	0.407014	0.84	0.66	1	HSPC2	TCERG1	FALSE	FALSE
TXNL4A	0.0116942	0.405557	0.92	0.792	1	HSPC2	TXNL4A	FALSE	FALSE
TMEM167A	0.0363661	0.401372	0.86	0.755	1	HSPC2	TMEM167A	FALSE	FALSE
METTL26	0.0139631	0.401285	1	0.887	1	HSPC2	METTL26	FALSE	FALSE
G6PC3	0.0431681	0.3985	0.84	0.698	1	HSPC2	G6PC3	FALSE	FALSE
NUDT5	0.0444383	0.386571	1	0.83	1	HSPC2	NUDT5	FALSE	FALSE
FAF1	0.0144572	0.385676	0.58	0.264	1	HSPC2	FAF1	FALSE	FALSE
C22orf39	0.0328321	0.38244	0.88	0.604	1	HSPC2	C22orf39	FALSE	FALSE
CFAP20	0.0446411	0.379205	0.88	0.774	1	HSPC2	CFAP20	FALSE	FALSE
TRAPPC2L	0.0485281	0.377681	0.94	0.774	1	HSPC2	TRAPPC2L	FALSE	FALSE
NDUFA5	0.0237567	0.374249	0.96	0.849	1	HSPC2	NDUFA5	FALSE	FALSE
TBCB	0.0298073	0.369604	0.94	0.83	1	HSPC2	TBCB	FALSE	FALSE
RFC1	0.0431548	0.360606	0.88	0.755	1	HSPC2	RFC1	FALSE	FALSE
NIPA2	0.0439082	0.330799	0.68	0.415	1	HSPC2	NIPA2	FALSE	FALSE
SPATA33	0.0486549	0.330024	0.44	0.208	1	HSPC2	SPATA33	FALSE	FALSE
MRPL36	0.0492114	0.326102	0.92	0.774	1	HSPC2	MRPL36	FALSE	FALSE
HES1	0.0349415	0.262709	0.54	0.283	1	HSPC2	HES1	FALSE	TRUE
