# Supplementary material for: CD43, but not CD41 or GPI-80, marks first definitive haematopoietic stem cells in the human embryo
Source: Development. 2025 Nov 20;152(22):dev205108. doi: 10.1242/dev.205108 (PMC12669970; doi:10.1242/dev.205108)
Supplement: Table S5. Differentially Expressed Genes between clusters VE-CAD+CD41+ (2-1635); VE-CAD+CD43+ (1636-3865) and VE-CAD+GPI-80+(3866-5358) — Surface/secreted factors and transcription factors are indicated in columns I and J, respectively [file develop-152-205108-TableS5.xlsx]

## Sheet: Table S5
	p_val	avg_log2FC	pct.1	pct.2	p_val_adj	cluster	gene	Surface Factor	Transcription Factor
CFAP161	6.48874e-10	3.94027	0.316	0.03	1.38165e-05	VE-CADposCD43negCD41pos	CFAP161	FALSE	FALSE
AC127024.5	3.66985e-08	3.52432	0.263	0.026	0.00078142	VE-CADposCD43negCD41pos	AC127024.5	FALSE	FALSE
ZNF70	2.47661e-07	3.48142	0.263	0.03	0.00527344	VE-CADposCD43negCD41pos	ZNF70	FALSE	TRUE
NUDT13	1.71101e-05	3.4318	0.263	0.043	0.364326	VE-CADposCD43negCD41pos	NUDT13	FALSE	FALSE
ZNF835	1.37967e-06	3.34233	0.263	0.034	0.0293773	VE-CADposCD43negCD41pos	ZNF835	FALSE	TRUE
PDZD2	9.68143e-12	3.25553	0.263	0.015	2.06147e-07	VE-CADposCD43negCD41pos	PDZD2	FALSE	FALSE
CERS1	8.03487e-05	3.02122	0.263	0.049	1	VE-CADposCD43negCD41pos	CERS1	FALSE	FALSE
MEX3C	1.95324e-05	3.02097	0.368	0.086	0.415903	VE-CADposCD43negCD41pos	MEX3C	FALSE	FALSE
LINGO1	1.24637e-06	2.95574	0.316	0.047	0.026539	VE-CADposCD43negCD41pos	LINGO1	TRUE	FALSE
SNCAIP	5.80128e-06	2.90011	0.316	0.054	0.123527	VE-CADposCD43negCD41pos	SNCAIP	FALSE	FALSE
B3GLCT	7.37711e-07	2.81571	0.368	0.062	0.0157081	VE-CADposCD43negCD41pos	B3GLCT	FALSE	FALSE
TBC1D25	0.000118634	2.80816	0.316	0.075	1	VE-CADposCD43negCD41pos	TBC1D25	FALSE	FALSE
ZNF816	4.37786e-06	2.77737	0.316	0.054	0.0932178	VE-CADposCD43negCD41pos	ZNF816	FALSE	TRUE
KIFC3	0.000650512	2.76147	0.316	0.088	1	VE-CADposCD43negCD41pos	KIFC3	FALSE	FALSE
TIPARP	6.56657e-06	2.70885	0.263	0.039	0.139822	VE-CADposCD43negCD41pos	TIPARP	FALSE	TRUE
DDC	3.32245e-05	2.68507	0.316	0.064	0.707449	VE-CADposCD43negCD41pos	DDC	FALSE	FALSE
MYLK	1.96267e-06	2.67357	0.316	0.047	0.0417911	VE-CADposCD43negCD41pos	MYLK	FALSE	FALSE
THBD	1.52441e-08	2.60812	0.263	0.024	0.000324593	VE-CADposCD43negCD41pos	THBD	TRUE	FALSE
TBC1D16	0.000318893	2.58274	0.263	0.058	1	VE-CADposCD43negCD41pos	TBC1D16	FALSE	FALSE
TSHZ1	0.0489364	2.52369	0.263	0.114	1	VE-CADposCD43negCD41pos	TSHZ1	FALSE	TRUE
RASSF8	1.13195e-06	2.50634	0.368	0.064	0.0241026	VE-CADposCD43negCD41pos	RASSF8	FALSE	FALSE
SAMD14	2.28873e-06	2.47738	0.421	0.09	0.048734	VE-CADposCD43negCD41pos	SAMD14	FALSE	FALSE
ALDH6A11	0.000164009	2.46597	0.526	0.193	1	VE-CADposCD43negCD41pos	ALDH6A1	FALSE	FALSE
RAMP2-AS1	0.000267685	2.46405	0.316	0.075	1	VE-CADposCD43negCD41pos	RAMP2-AS1	FALSE	FALSE
AC019069.1	0.00322664	2.45726	0.316	0.097	1	VE-CADposCD43negCD41pos	AC019069.1	FALSE	FALSE
FAT4	0.000579326	2.42513	0.263	0.06	1	VE-CADposCD43negCD41pos	FAT4	TRUE	FALSE
C10orf25	0.000559282	2.42296	0.316	0.084	1	VE-CADposCD43negCD41pos	C10orf25	FALSE	FALSE
TRAPPC6B	0.000468191	2.41587	0.421	0.135	1	VE-CADposCD43negCD41pos	TRAPPC6B	FALSE	FALSE
TMEM132A	0.000219361	2.41303	0.316	0.077	1	VE-CADposCD43negCD41pos	TMEM132A	TRUE	FALSE
MID1	4.10357e-06	2.39336	0.263	0.036	0.0873772	VE-CADposCD43negCD41pos	MID1	FALSE	FALSE
SLC35D2	0.00364554	2.38599	0.368	0.133	1	VE-CADposCD43negCD41pos	SLC35D2	FALSE	FALSE
PRPF40B	1.81098e-05	2.36952	0.368	0.079	0.385612	VE-CADposCD43negCD41pos	PRPF40B	FALSE	FALSE
ZFPM2	5.81947e-05	2.36571	0.316	0.067	1	VE-CADposCD43negCD41pos	ZFPM2	FALSE	TRUE
TMOD2	1.46493e-05	2.35706	0.421	0.107	0.311927	VE-CADposCD43negCD41pos	TMOD2	FALSE	FALSE
ADCY6	1.03855e-05	2.3387	0.316	0.058	0.221139	VE-CADposCD43negCD41pos	ADCY6	TRUE	FALSE
MERTK	0.000106935	2.31133	0.316	0.071	1	VE-CADposCD43negCD41pos	MERTK	TRUE	FALSE
ZNF783	0.00138272	2.29971	0.263	0.069	1	VE-CADposCD43negCD41pos	ZNF783	FALSE	TRUE
ACBD4	0.000186513	2.27123	0.263	0.052	1	VE-CADposCD43negCD41pos	ACBD4	FALSE	FALSE
FAM160B1	2.10271e-06	2.26726	0.368	0.067	0.0447729	VE-CADposCD43negCD41pos	FAM160B1	FALSE	FALSE
C9orf43	0.00300042	2.24841	0.263	0.073	1	VE-CADposCD43negCD41pos	C9orf43	FALSE	FALSE
CROCC	0.00374788	2.20887	0.263	0.073	1	VE-CADposCD43negCD41pos	CROCC	FALSE	FALSE
MMP28	0.000382571	2.20842	0.316	0.077	1	VE-CADposCD43negCD41pos	MMP28	FALSE	FALSE
GNB1L	0.00604106	2.17436	0.368	0.152	1	VE-CADposCD43negCD41pos	GNB1L	FALSE	FALSE
AMN11	0.0359881	2.17276	0.316	0.15	1	VE-CADposCD43negCD41pos	AMN1	FALSE	FALSE
ERCC6L2	0.0186343	2.15754	0.368	0.167	1	VE-CADposCD43negCD41pos	ERCC6L2	FALSE	FALSE
MEGF6	8.52317e-05	2.14607	0.368	0.09	1	VE-CADposCD43negCD41pos	MEGF6	FALSE	FALSE
SYNGR31	0.0289816	2.13473	0.316	0.139	1	VE-CADposCD43negCD41pos	SYNGR3	FALSE	FALSE
ZMYM1	0.0001124	2.13467	0.368	0.09	1	VE-CADposCD43negCD41pos	ZMYM1	FALSE	FALSE
IFT81	0.00329787	2.11857	0.316	0.101	1	VE-CADposCD43negCD41pos	IFT81	FALSE	FALSE
SYT17	2.78162e-05	2.11789	0.263	0.043	0.59229	VE-CADposCD43negCD41pos	SYT17	FALSE	FALSE
FOXC2	0.000292692	2.10764	0.263	0.056	1	VE-CADposCD43negCD41pos	FOXC2	FALSE	TRUE
SHF	0.00148704	2.10636	0.316	0.092	1	VE-CADposCD43negCD41pos	SHF	FALSE	FALSE
DUSP5	4.70204e-07	2.09735	0.474	0.097	0.0100121	VE-CADposCD43negCD41pos	DUSP5	FALSE	FALSE
ITFG1	0.000531513	2.09527	0.632	0.249	1	VE-CADposCD43negCD41pos	ITFG1	TRUE	FALSE
ART5	0.000413549	2.08932	0.316	0.077	1	VE-CADposCD43negCD41pos	ART5	FALSE	FALSE
SNHG101	0.0240092	2.08864	0.368	0.157	1	VE-CADposCD43negCD41pos	SNHG10	FALSE	FALSE
UHRF1BP1L	0.000643763	2.07973	0.316	0.084	1	VE-CADposCD43negCD41pos	UHRF1BP1L	FALSE	FALSE
SLC20A21	0.0402041	2.07719	0.316	0.148	1	VE-CADposCD43negCD41pos	SLC20A2	TRUE	FALSE
TSKU	0.00170368	2.0712	0.316	0.094	1	VE-CADposCD43negCD41pos	TSKU	FALSE	FALSE
SPOPL	0.000905832	2.0708	0.263	0.062	1	VE-CADposCD43negCD41pos	SPOPL	FALSE	FALSE
SLC37A1	0.00893851	2.0563	0.368	0.144	1	VE-CADposCD43negCD41pos	SLC37A1	FALSE	FALSE
HOXB-AS31	4.08136e-05	2.03921	0.684	0.298	0.869045	VE-CADposCD43negCD41pos	HOXB-AS3	FALSE	FALSE
SOCS4	0.0173011	2.03728	0.316	0.129	1	VE-CADposCD43negCD41pos	SOCS4	FALSE	FALSE
PLCH1	0.00087514	2.03243	0.316	0.084	1	VE-CADposCD43negCD41pos	PLCH1	FALSE	FALSE
ZNF747	0.00118513	2.02302	0.368	0.114	1	VE-CADposCD43negCD41pos	ZNF747	FALSE	TRUE
ZBTB17	0.0011229	2.01562	0.474	0.178	1	VE-CADposCD43negCD41pos	ZBTB17	FALSE	TRUE
TSPAN2	0.000563395	2.01176	0.368	0.112	1	VE-CADposCD43negCD41pos	TSPAN2	TRUE	FALSE
EPHB6	0.00760375	2.00933	0.263	0.088	1	VE-CADposCD43negCD41pos	EPHB6	TRUE	FALSE
ZNF891	0.00613519	2.00789	0.263	0.079	1	VE-CADposCD43negCD41pos	ZNF891	FALSE	TRUE
NAF1	0.00252625	2.00692	0.474	0.191	1	VE-CADposCD43negCD41pos	NAF1	FALSE	FALSE
FIZ1	0.00193343	1.99938	0.263	0.069	1	VE-CADposCD43negCD41pos	FIZ1	FALSE	TRUE
FRAT1	0.00728969	1.99853	0.316	0.112	1	VE-CADposCD43negCD41pos	FRAT1	FALSE	FALSE
PARD6A	0.00463519	1.99651	0.263	0.073	1	VE-CADposCD43negCD41pos	PARD6A	FALSE	FALSE
SPRYD3	0.00126313	1.98826	0.263	0.067	1	VE-CADposCD43negCD41pos	SPRYD3	FALSE	FALSE
MMP14	0.000215911	1.9876	0.368	0.094	1	VE-CADposCD43negCD41pos	MMP14	TRUE	FALSE
DSP	0.000131291	1.98571	0.316	0.069	1	VE-CADposCD43negCD41pos	DSP	FALSE	FALSE
ZNF423	0.00629685	1.98517	0.263	0.079	1	VE-CADposCD43negCD41pos	ZNF423	FALSE	TRUE
CITED4	0.000188953	1.96655	0.316	0.073	1	VE-CADposCD43negCD41pos	CITED4	FALSE	FALSE
PPM1J	0.000555232	1.957	0.263	0.06	1	VE-CADposCD43negCD41pos	PPM1J	FALSE	FALSE
BACE1	0.0279257	1.94318	0.263	0.109	1	VE-CADposCD43negCD41pos	BACE1	TRUE	FALSE
FGD5	4.64624e-05	1.94249	0.474	0.131	0.989324	VE-CADposCD43negCD41pos	FGD5	FALSE	FALSE
GPR1611	0.00214402	1.94178	0.368	0.127	1	VE-CADposCD43negCD41pos	GPR161	FALSE	FALSE
PPCDC	0.00971915	1.93895	0.421	0.193	1	VE-CADposCD43negCD41pos	PPCDC	FALSE	FALSE
CNFN	0.00509611	1.93625	0.316	0.109	1	VE-CADposCD43negCD41pos	CNFN	FALSE	FALSE
RINT1	0.0247606	1.9256	0.316	0.142	1	VE-CADposCD43negCD41pos	RINT1	FALSE	FALSE
KIZ1	0.0146339	1.92414	0.368	0.161	1	VE-CADposCD43negCD41pos	KIZ	FALSE	FALSE
KMT5B	0.0235882	1.90773	0.421	0.236	1	VE-CADposCD43negCD41pos	KMT5B	FALSE	FALSE
PAQR6	0.0342333	1.90415	0.263	0.114	1	VE-CADposCD43negCD41pos	PAQR6	FALSE	FALSE
CDH51	4.59773e-09	1.90069	1	0.33	9.78995e-05	VE-CADposCD43negCD41pos	CDH5	TRUE	FALSE
SH2B2	2.10743e-06	1.90008	0.474	0.105	0.0448736	VE-CADposCD43negCD41pos	SH2B2	TRUE	FALSE
ANKRD37	0.0050127	1.89607	0.316	0.107	1	VE-CADposCD43negCD41pos	ANKRD37	FALSE	FALSE
PEX1	0.000306536	1.88816	0.368	0.105	1	VE-CADposCD43negCD41pos	PEX1	FALSE	FALSE
ITPR2	0.00137316	1.88519	0.368	0.12	1	VE-CADposCD43negCD41pos	ITPR2	FALSE	FALSE
PIK3R4	0.000134597	1.88375	0.263	0.052	1	VE-CADposCD43negCD41pos	PIK3R4	FALSE	FALSE
MYO61	7.09602e-07	1.85922	0.632	0.187	0.0151096	VE-CADposCD43negCD41pos	MYO6	TRUE	FALSE
SLC41A1	0.00366409	1.85072	0.263	0.073	1	VE-CADposCD43negCD41pos	SLC41A1	FALSE	FALSE
DNAL1	0.00185435	1.85002	0.263	0.071	1	VE-CADposCD43negCD41pos	DNAL1	FALSE	FALSE
FAM200A	0.00394271	1.8452	0.263	0.075	1	VE-CADposCD43negCD41pos	FAM200A	FALSE	FALSE
ACSF21	0.0041486	1.84445	0.421	0.172	1	VE-CADposCD43negCD41pos	ACSF2	FALSE	FALSE
FCGR2B1	0.00872043	1.84318	0.368	0.152	1	VE-CADposCD43negCD41pos	FCGR2B	TRUE	FALSE
CHRNB1	0.0495229	1.83335	0.368	0.178	1	VE-CADposCD43negCD41pos	CHRNB1	TRUE	FALSE
PLBD2	0.000697939	1.83091	0.316	0.082	1	VE-CADposCD43negCD41pos	PLBD2	FALSE	FALSE
USP53	0.0196077	1.82655	0.263	0.101	1	VE-CADposCD43negCD41pos	USP53	FALSE	FALSE
ZNF7211	0.0136639	1.82627	0.421	0.2	1	VE-CADposCD43negCD41pos	ZNF721	FALSE	TRUE
VWA5A	0.00305732	1.82593	0.316	0.099	1	VE-CADposCD43negCD41pos	VWA5A	FALSE	FALSE
AC104794.2	0.00822437	1.81338	0.263	0.086	1	VE-CADposCD43negCD41pos	AC104794.2	FALSE	FALSE
EXOC3L1	0.00337186	1.81184	0.263	0.071	1	VE-CADposCD43negCD41pos	EXOC3L1	FALSE	FALSE
CERCAM	9.31848e-05	1.80682	0.421	0.114	1	VE-CADposCD43negCD41pos	CERCAM	FALSE	FALSE
NAPA-AS1	0.00796122	1.80608	0.263	0.082	1	VE-CADposCD43negCD41pos	NAPA-AS1	FALSE	FALSE
FBN21	0.0137476	1.79537	0.316	0.131	1	VE-CADposCD43negCD41pos	FBN2	FALSE	FALSE
ZBTB14	0.000352106	1.7847	0.368	0.105	1	VE-CADposCD43negCD41pos	ZBTB14	FALSE	TRUE
LAMB2	0.000543193	1.78377	0.368	0.114	1	VE-CADposCD43negCD41pos	LAMB2	FALSE	FALSE
RAB27B1	1.67987e-06	1.78313	0.842	0.356	0.0357695	VE-CADposCD43negCD41pos	RAB27B	FALSE	FALSE
SLC7A7	0.00579926	1.77877	0.316	0.114	1	VE-CADposCD43negCD41pos	SLC7A7	FALSE	FALSE
GATD3A1	0.0136252	1.77591	0.316	0.122	1	VE-CADposCD43negCD41pos	GATD3A	FALSE	FALSE
AC011603.2	0.0139717	1.77567	0.263	0.09	1	VE-CADposCD43negCD41pos	AC011603.2	FALSE	FALSE
SIMC1	0.000616695	1.77466	0.421	0.131	1	VE-CADposCD43negCD41pos	SIMC1	FALSE	FALSE
SYT11	0.000344973	1.77461	0.316	0.075	1	VE-CADposCD43negCD41pos	SYT11	FALSE	FALSE
ST8SIA4	0.00231571	1.77406	0.316	0.101	1	VE-CADposCD43negCD41pos	ST8SIA4	FALSE	FALSE
LINC02228	0.0135573	1.773	0.263	0.088	1	VE-CADposCD43negCD41pos	LINC02228	FALSE	FALSE
PPARGC1B	0.00109298	1.76774	0.263	0.062	1	VE-CADposCD43negCD41pos	PPARGC1B	FALSE	FALSE
GPRC5B	0.026877	1.76176	0.316	0.137	1	VE-CADposCD43negCD41pos	GPRC5B	TRUE	FALSE
CRABP2	0.00465056	1.76116	0.316	0.107	1	VE-CADposCD43negCD41pos	CRABP2	FALSE	FALSE
VPS8	0.00623642	1.76061	0.368	0.146	1	VE-CADposCD43negCD41pos	VPS8	FALSE	FALSE
WDYHV11	6.28118e-05	1.75911	0.579	0.202	1	VE-CADposCD43negCD41pos	WDYHV1	FALSE	FALSE
TMCC1-AS1	0.0130612	1.75376	0.421	0.193	1	VE-CADposCD43negCD41pos	TMCC1-AS1	FALSE	FALSE
USF3	0.00104201	1.74567	0.368	0.114	1	VE-CADposCD43negCD41pos	USF3	FALSE	TRUE
ASCC31	0.0211091	1.74454	0.421	0.204	1	VE-CADposCD43negCD41pos	ASCC3	FALSE	FALSE
ZNF675	0.0157134	1.74326	0.263	0.092	1	VE-CADposCD43negCD41pos	ZNF675	FALSE	TRUE
HES11	0.000590423	1.74233	0.579	0.258	1	VE-CADposCD43negCD41pos	HES1	FALSE	TRUE
MMRN21	1.05428e-05	1.73861	0.632	0.208	0.224489	VE-CADposCD43negCD41pos	MMRN2	FALSE	FALSE
CBLB	0.000447977	1.73683	0.368	0.107	1	VE-CADposCD43negCD41pos	CBLB	TRUE	FALSE
FANCF	0.00449317	1.73611	0.474	0.197	1	VE-CADposCD43negCD41pos	FANCF	FALSE	FALSE
FRS2	0.00119941	1.73096	0.263	0.062	1	VE-CADposCD43negCD41pos	FRS2	TRUE	FALSE
ZBTB20	0.00149469	1.73071	0.368	0.122	1	VE-CADposCD43negCD41pos	ZBTB20	FALSE	TRUE
ZNF704	0.0308657	1.73067	0.263	0.114	1	VE-CADposCD43negCD41pos	ZNF704	FALSE	TRUE
PLA2G16	0.0114203	1.72696	0.263	0.09	1	VE-CADposCD43negCD41pos	PLA2G16	FALSE	FALSE
METTL141	9.55107e-06	1.72571	0.526	0.139	0.203371	VE-CADposCD43negCD41pos	METTL14	FALSE	FALSE
FKBP1B1	6.23864e-05	1.72558	0.526	0.167	1	VE-CADposCD43negCD41pos	FKBP1B	FALSE	FALSE
ARHGAP1	0.00037975	1.7232	0.526	0.202	1	VE-CADposCD43negCD41pos	ARHGAP1	FALSE	FALSE
RASGEF1B	0.000553686	1.71213	0.368	0.107	1	VE-CADposCD43negCD41pos	RASGEF1B	FALSE	FALSE
SLC44A21	0.000348003	1.69221	0.632	0.247	1	VE-CADposCD43negCD41pos	SLC44A2	TRUE	FALSE
SOX181	0.00433171	1.69111	0.421	0.163	1	VE-CADposCD43negCD41pos	SOX18	FALSE	TRUE
RACGAP1	0.0132398	1.68481	0.316	0.124	1	VE-CADposCD43negCD41pos	RACGAP1	FALSE	FALSE
PPP1R9A	0.0447046	1.68325	0.263	0.116	1	VE-CADposCD43negCD41pos	PPP1R9A	FALSE	FALSE
CLSTN31	0.00106896	1.68224	0.474	0.18	1	VE-CADposCD43negCD41pos	CLSTN3	TRUE	FALSE
TMEM154	0.0307347	1.68027	0.263	0.105	1	VE-CADposCD43negCD41pos	TMEM154	FALSE	FALSE
UBR5-AS1	0.00445921	1.67965	0.421	0.174	1	VE-CADposCD43negCD41pos	UBR5-AS1	FALSE	FALSE
MPZL21	0.00210071	1.67544	0.368	0.124	1	VE-CADposCD43negCD41pos	MPZL2	TRUE	FALSE
NMRK1	0.00892834	1.67325	0.316	0.118	1	VE-CADposCD43negCD41pos	NMRK1	FALSE	FALSE
NAPG1	0.0213322	1.67087	0.474	0.232	1	VE-CADposCD43negCD41pos	NAPG	FALSE	FALSE
GCSAML	0.0201264	1.66672	0.316	0.127	1	VE-CADposCD43negCD41pos	GCSAML	FALSE	FALSE
AVP	0.0206974	1.66602	0.316	0.131	1	VE-CADposCD43negCD41pos	AVP	FALSE	FALSE
TFIP11	0.0478036	1.66602	0.421	0.212	1	VE-CADposCD43negCD41pos	TFIP11	FALSE	FALSE
FGR1	0.00226714	1.66563	0.421	0.155	1	VE-CADposCD43negCD41pos	FGR	FALSE	FALSE
AK9	0.000912018	1.65986	0.316	0.086	1	VE-CADposCD43negCD41pos	AK9	FALSE	FALSE
ZNF462	0.00431639	1.65905	0.368	0.135	1	VE-CADposCD43negCD41pos	ZNF462	FALSE	TRUE
FBXO38	0.00179795	1.65394	0.316	0.094	1	VE-CADposCD43negCD41pos	FBXO38	FALSE	FALSE
ZNF429	0.00643333	1.6521	0.263	0.082	1	VE-CADposCD43negCD41pos	ZNF429	FALSE	TRUE
DIS3L2	0.00112415	1.64905	0.474	0.185	1	VE-CADposCD43negCD41pos	DIS3L2	FALSE	FALSE
JMY	0.0231119	1.64436	0.263	0.101	1	VE-CADposCD43negCD41pos	JMY	FALSE	FALSE
ZFYVE161	0.000147547	1.64379	0.526	0.18	1	VE-CADposCD43negCD41pos	ZFYVE16	FALSE	FALSE
SOX7	0.0119108	1.64212	0.263	0.088	1	VE-CADposCD43negCD41pos	SOX7	FALSE	TRUE
GJA4	0.00142197	1.63942	0.421	0.157	1	VE-CADposCD43negCD41pos	GJA4	FALSE	FALSE
DMXL1	0.0346337	1.63704	0.263	0.112	1	VE-CADposCD43negCD41pos	DMXL1	FALSE	FALSE
ZNF771	0.00069905	1.63668	0.421	0.137	1	VE-CADposCD43negCD41pos	ZNF771	FALSE	TRUE
DENND4A1	0.00805595	1.63622	0.316	0.116	1	VE-CADposCD43negCD41pos	DENND4A	FALSE	TRUE
USP6NL	0.0223705	1.63268	0.263	0.101	1	VE-CADposCD43negCD41pos	USP6NL	FALSE	FALSE
LIN28A	0.00210071	1.63173	0.368	0.124	1	VE-CADposCD43negCD41pos	LIN28A	FALSE	TRUE
AFAP1L11	1.4854e-05	1.62992	0.632	0.219	0.316286	VE-CADposCD43negCD41pos	AFAP1L1	FALSE	FALSE
ZBTB37	0.00278279	1.62889	0.263	0.071	1	VE-CADposCD43negCD41pos	ZBTB37	FALSE	TRUE
PRR14L1	0.00166354	1.6243	0.632	0.266	1	VE-CADposCD43negCD41pos	PRR14L	FALSE	FALSE
C15orf41	0.00848346	1.62157	0.316	0.116	1	VE-CADposCD43negCD41pos	C15orf41	FALSE	FALSE
ZNF764	0.00329486	1.6155	0.263	0.071	1	VE-CADposCD43negCD41pos	ZNF764	FALSE	TRUE
RBM331	0.0257232	1.61404	0.421	0.202	1	VE-CADposCD43negCD41pos	RBM33	FALSE	FALSE
EID2B	0.000983927	1.61197	0.368	0.107	1	VE-CADposCD43negCD41pos	EID2B	FALSE	FALSE
RHOJ	0.0100472	1.60683	0.316	0.118	1	VE-CADposCD43negCD41pos	RHOJ	FALSE	FALSE
ZNF181	0.0250833	1.60537	0.263	0.103	1	VE-CADposCD43negCD41pos	ZNF181	FALSE	TRUE
TEC	0.0462424	1.60501	0.263	0.112	1	VE-CADposCD43negCD41pos	TEC	TRUE	FALSE
TSPAN61	0.00190071	1.60298	0.421	0.157	1	VE-CADposCD43negCD41pos	TSPAN6	TRUE	FALSE
CCDC102B	0.00268637	1.60088	0.263	0.071	1	VE-CADposCD43negCD41pos	CCDC102B	FALSE	FALSE
NAV11	0.0229894	1.59963	0.316	0.135	1	VE-CADposCD43negCD41pos	NAV1	FALSE	FALSE
SLC46A1	0.000311038	1.59759	0.263	0.056	1	VE-CADposCD43negCD41pos	SLC46A1	TRUE	FALSE
FBXW8	0.00152012	1.59472	0.316	0.092	1	VE-CADposCD43negCD41pos	FBXW8	FALSE	FALSE
HOXB91	9.07695e-06	1.59457	0.842	0.376	0.193275	VE-CADposCD43negCD41pos	HOXB9	FALSE	TRUE
EMC9	0.0465059	1.59001	0.368	0.206	1	VE-CADposCD43negCD41pos	EMC9	FALSE	FALSE
LOXL11	9.6969e-08	1.58632	0.895	0.337	0.00206476	VE-CADposCD43negCD41pos	LOXL1	FALSE	FALSE
MYCN1	2.66567e-05	1.58456	0.737	0.326	0.567601	VE-CADposCD43negCD41pos	MYCN	FALSE	TRUE
ZMAT1	0.0475914	1.5826	0.263	0.114	1	VE-CADposCD43negCD41pos	ZMAT1	FALSE	TRUE
SLC2A3	0.00321101	1.58245	0.526	0.249	1	VE-CADposCD43negCD41pos	SLC2A3	TRUE	FALSE
MYO1C	0.010389	1.5807	0.316	0.118	1	VE-CADposCD43negCD41pos	MYO1C	TRUE	FALSE
PHF231	0.0224599	1.57872	0.684	0.386	1	VE-CADposCD43negCD41pos	PHF23	FALSE	FALSE
P3H31	0.00417018	1.57805	0.368	0.135	1	VE-CADposCD43negCD41pos	P3H3	FALSE	FALSE
ZC3H3	0.000135655	1.57457	0.421	0.122	1	VE-CADposCD43negCD41pos	ZC3H3	FALSE	TRUE
ZMYM6	0.00073527	1.57303	0.263	0.06	1	VE-CADposCD43negCD41pos	ZMYM6	FALSE	FALSE
MALL1	3.88786e-05	1.57261	0.526	0.155	0.827842	VE-CADposCD43negCD41pos	MALL	FALSE	FALSE
ZKSCAN8	0.00337093	1.57233	0.263	0.075	1	VE-CADposCD43negCD41pos	ZKSCAN8	FALSE	TRUE
ZNF419	0.0427711	1.57036	0.263	0.105	1	VE-CADposCD43negCD41pos	ZNF419	FALSE	TRUE
ADSSL1	0.00750366	1.56286	0.316	0.114	1	VE-CADposCD43negCD41pos	ADSSL1	FALSE	FALSE
VAMP4	4.59167e-05	1.56263	0.474	0.133	0.977705	VE-CADposCD43negCD41pos	VAMP4	FALSE	FALSE
PARP6	0.000439432	1.55396	0.368	0.101	1	VE-CADposCD43negCD41pos	PARP6	FALSE	FALSE
SPOCK31	0.000444515	1.55366	0.474	0.163	1	VE-CADposCD43negCD41pos	SPOCK3	FALSE	FALSE
ZNF4201	0.0345815	1.54919	0.316	0.152	1	VE-CADposCD43negCD41pos	ZNF420	FALSE	TRUE
ZNF785	0.00682214	1.54828	0.316	0.107	1	VE-CADposCD43negCD41pos	ZNF785	FALSE	TRUE
SYNJ2	0.0168214	1.5464	0.316	0.12	1	VE-CADposCD43negCD41pos	SYNJ2	FALSE	FALSE
BTBD3	0.00280619	1.54418	0.421	0.155	1	VE-CADposCD43negCD41pos	BTBD3	FALSE	FALSE
ATF2	0.000579856	1.54151	0.526	0.21	1	VE-CADposCD43negCD41pos	ATF2	FALSE	TRUE
ALPK31	0.00827343	1.54103	0.316	0.107	1	VE-CADposCD43negCD41pos	ALPK3	FALSE	FALSE
MMGT1	0.0164223	1.5378	0.263	0.092	1	VE-CADposCD43negCD41pos	MMGT1	FALSE	FALSE
FOXO11	0.0133048	1.53385	0.316	0.12	1	VE-CADposCD43negCD41pos	FOXO1	FALSE	TRUE
HYLS1	0.000105969	1.53143	0.368	0.086	1	VE-CADposCD43negCD41pos	HYLS1	FALSE	FALSE
LIMK2	0.00290462	1.52853	0.421	0.161	1	VE-CADposCD43negCD41pos	LIMK2	FALSE	FALSE
CDS21	1.24612e-06	1.52761	0.789	0.277	0.0265335	VE-CADposCD43negCD41pos	CDS2	FALSE	FALSE
NR1H31	0.000121389	1.52643	0.526	0.167	1	VE-CADposCD43negCD41pos	NR1H3	FALSE	TRUE
ZNF506	0.0384029	1.525	0.263	0.103	1	VE-CADposCD43negCD41pos	ZNF506	FALSE	TRUE
SLCO3A11	0.000953685	1.52441	0.474	0.172	1	VE-CADposCD43negCD41pos	SLCO3A1	TRUE	FALSE
CCDC8	0.0029356	1.51591	0.368	0.12	1	VE-CADposCD43negCD41pos	CCDC8	FALSE	FALSE
METTL16	0.000135778	1.51547	0.526	0.18	1	VE-CADposCD43negCD41pos	METTL16	FALSE	FALSE
TMEM185A	0.000713602	1.51285	0.421	0.131	1	VE-CADposCD43negCD41pos	TMEM185A	FALSE	FALSE
SHTN1	0.000942276	1.51178	0.263	0.06	1	VE-CADposCD43negCD41pos	SHTN1	FALSE	FALSE
ZNF514	0.00897339	1.51026	0.263	0.082	1	VE-CADposCD43negCD41pos	ZNF514	FALSE	TRUE
ZNF33A1	0.000549321	1.50868	0.684	0.33	1	VE-CADposCD43negCD41pos	ZNF33A	FALSE	TRUE
PLEKHG1	0.00170368	1.50739	0.316	0.094	1	VE-CADposCD43negCD41pos	PLEKHG1	FALSE	FALSE
SNAPC4	0.00203824	1.50709	0.263	0.067	1	VE-CADposCD43negCD41pos	SNAPC4	FALSE	TRUE
HOMER3	3.26963e-07	1.50366	0.579	0.131	0.00696203	VE-CADposCD43negCD41pos	HOMER3	FALSE	FALSE
CRIP21	0.0393295	1.50337	0.316	0.152	1	VE-CADposCD43negCD41pos	CRIP2	FALSE	FALSE
RNF121	0.00157418	1.49851	0.421	0.148	1	VE-CADposCD43negCD41pos	RNF121	FALSE	FALSE
DCTN41	0.000533619	1.49827	0.474	0.161	1	VE-CADposCD43negCD41pos	DCTN4	FALSE	FALSE
HIF1AN	0.000120893	1.4938	0.579	0.206	1	VE-CADposCD43negCD41pos	HIF1AN	FALSE	FALSE
RASSF8-AS1	0.0213276	1.49059	0.263	0.097	1	VE-CADposCD43negCD41pos	RASSF8-AS1	FALSE	FALSE
DSC21	0.00159263	1.48501	0.579	0.245	1	VE-CADposCD43negCD41pos	DSC2	TRUE	FALSE
ANKRD16	0.00430768	1.48459	0.263	0.075	1	VE-CADposCD43negCD41pos	ANKRD16	FALSE	FALSE
HOXB71	0.0067125	1.48435	0.474	0.223	1	VE-CADposCD43negCD41pos	HOXB7	FALSE	TRUE
ZSCAN30	0.0206979	1.47698	0.263	0.094	1	VE-CADposCD43negCD41pos	ZSCAN30	FALSE	TRUE
PAXBP1	0.00295753	1.4731	0.474	0.21	1	VE-CADposCD43negCD41pos	PAXBP1	FALSE	TRUE
F2RL2	0.00166733	1.47169	0.316	0.09	1	VE-CADposCD43negCD41pos	F2RL2	FALSE	FALSE
GLB1L	0.00528791	1.47034	0.316	0.109	1	VE-CADposCD43negCD41pos	GLB1L	FALSE	FALSE
SMG61	0.000451468	1.46995	0.474	0.165	1	VE-CADposCD43negCD41pos	SMG6	FALSE	FALSE
AC020928.2	0.0358805	1.46963	0.263	0.103	1	VE-CADposCD43negCD41pos	AC020928.2	FALSE	FALSE
LIMK1	0.00772022	1.46912	0.316	0.118	1	VE-CADposCD43negCD41pos	LIMK1	FALSE	FALSE
KIF18A	0.0139946	1.46844	0.263	0.092	1	VE-CADposCD43negCD41pos	KIF18A	FALSE	FALSE
SPATA5	5.80154e-05	1.46791	0.421	0.114	1	VE-CADposCD43negCD41pos	SPATA5	FALSE	FALSE
GABARAPL1	0.00833876	1.46413	0.316	0.116	1	VE-CADposCD43negCD41pos	GABARAPL1	FALSE	FALSE
OSBPL2	0.00145047	1.45948	0.368	0.116	1	VE-CADposCD43negCD41pos	OSBPL2	FALSE	FALSE
ABCG1	0.0284714	1.45929	0.263	0.101	1	VE-CADposCD43negCD41pos	ABCG1	FALSE	FALSE
NOSTRIN	0.0286416	1.45633	0.316	0.135	1	VE-CADposCD43negCD41pos	NOSTRIN	FALSE	FALSE
PANK4	0.0121208	1.45617	0.316	0.12	1	VE-CADposCD43negCD41pos	PANK4	FALSE	FALSE
TBC1D23	5.00976e-05	1.45224	0.526	0.152	1	VE-CADposCD43negCD41pos	TBC1D23	FALSE	FALSE
TSPAN14	0.0169223	1.45008	0.526	0.298	1	VE-CADposCD43negCD41pos	TSPAN14	TRUE	FALSE
CMTM81	0.00289012	1.44971	0.579	0.285	1	VE-CADposCD43negCD41pos	CMTM8	FALSE	FALSE
ATP2A1-AS1	0.00752708	1.44705	0.263	0.086	1	VE-CADposCD43negCD41pos	ATP2A1-AS1	FALSE	FALSE
PARG	0.00908954	1.44547	0.316	0.105	1	VE-CADposCD43negCD41pos	PARG	FALSE	FALSE
MTA31	6.48444e-06	1.44285	0.737	0.281	0.138073	VE-CADposCD43negCD41pos	MTA3	FALSE	TRUE
BCL6B1	0.00324014	1.4425	0.421	0.15	1	VE-CADposCD43negCD41pos	BCL6B	FALSE	TRUE
FAM214B	0.0335991	1.44096	0.263	0.107	1	VE-CADposCD43negCD41pos	FAM214B	FALSE	FALSE
KBTBD61	0.0205692	1.4396	0.316	0.129	1	VE-CADposCD43negCD41pos	KBTBD6	FALSE	FALSE
HOXB81	0.0101535	1.43703	0.526	0.281	1	VE-CADposCD43negCD41pos	HOXB8	FALSE	TRUE
NAP1L5	0.0212316	1.43653	0.263	0.099	1	VE-CADposCD43negCD41pos	NAP1L5	FALSE	FALSE
ZSCAN2	0.00160264	1.43035	0.368	0.116	1	VE-CADposCD43negCD41pos	ZSCAN2	FALSE	TRUE
C4orf46	1.47674e-05	1.42756	0.737	0.275	0.314443	VE-CADposCD43negCD41pos	C4orf46	FALSE	FALSE
VGLL41	0.00323694	1.41774	0.684	0.438	1	VE-CADposCD43negCD41pos	VGLL4	FALSE	FALSE
EFNA11	0.00140352	1.41765	0.526	0.223	1	VE-CADposCD43negCD41pos	EFNA1	TRUE	FALSE
ZNF667-AS11	0.00345931	1.41678	0.684	0.382	1	VE-CADposCD43negCD41pos	ZNF667-AS1	FALSE	FALSE
ADA2	0.00923606	1.41629	0.316	0.118	1	VE-CADposCD43negCD41pos	ADA2	FALSE	FALSE
ZNF654	7.75184e-05	1.4155	0.421	0.112	1	VE-CADposCD43negCD41pos	ZNF654	FALSE	TRUE
SLC25A42	0.000340587	1.41536	0.263	0.056	1	VE-CADposCD43negCD41pos	SLC25A42	FALSE	FALSE
ROBO31	0.000646482	1.41342	0.474	0.163	1	VE-CADposCD43negCD41pos	ROBO3	TRUE	FALSE
CHD21	0.00725965	1.41157	0.579	0.283	1	VE-CADposCD43negCD41pos	CHD2	FALSE	FALSE
RUFY3	0.000272493	1.40986	0.474	0.15	1	VE-CADposCD43negCD41pos	RUFY3	FALSE	FALSE
ECE1	0.00253439	1.40921	0.368	0.124	1	VE-CADposCD43negCD41pos	ECE1	TRUE	FALSE
NPEPL11	0.0319857	1.40713	0.368	0.182	1	VE-CADposCD43negCD41pos	NPEPL1	FALSE	FALSE
DST1	0.000129254	1.40693	0.684	0.281	1	VE-CADposCD43negCD41pos	DST	TRUE	FALSE
SETBP11	0.00358621	1.40565	0.526	0.29	1	VE-CADposCD43negCD41pos	SETBP1	FALSE	TRUE
ARAP3	0.0203936	1.40479	0.316	0.131	1	VE-CADposCD43negCD41pos	ARAP3	FALSE	FALSE
KLF7	0.00386246	1.39968	0.316	0.101	1	VE-CADposCD43negCD41pos	KLF7	FALSE	TRUE
KPNA5	0.000218029	1.39646	0.421	0.124	1	VE-CADposCD43negCD41pos	KPNA5	FALSE	FALSE
SLC25A23	0.0425823	1.39641	0.263	0.107	1	VE-CADposCD43negCD41pos	SLC25A23	FALSE	FALSE
AP1B1	5.86709e-05	1.39621	0.789	0.337	1	VE-CADposCD43negCD41pos	AP1B1	FALSE	FALSE
RAD51D1	0.00608548	1.39618	0.474	0.21	1	VE-CADposCD43negCD41pos	RAD51D	FALSE	FALSE
TYW11	0.000427039	1.3945	0.579	0.217	1	VE-CADposCD43negCD41pos	TYW1	FALSE	FALSE
YPEL2	0.000434709	1.39222	0.474	0.15	1	VE-CADposCD43negCD41pos	YPEL2	FALSE	FALSE
SSX2IP	0.0185247	1.39184	0.263	0.094	1	VE-CADposCD43negCD41pos	SSX2IP	FALSE	FALSE
ZC2HC1A1	0.0344904	1.39004	0.368	0.178	1	VE-CADposCD43negCD41pos	ZC2HC1A	FALSE	FALSE
CDC42EP1	2.96784e-05	1.38819	0.474	0.124	0.631943	VE-CADposCD43negCD41pos	CDC42EP1	FALSE	FALSE
JAM31	1.95e-05	1.38392	0.842	0.33	0.415212	VE-CADposCD43negCD41pos	JAM3	TRUE	FALSE
LRRC571	0.0181854	1.38176	0.579	0.277	1	VE-CADposCD43negCD41pos	LRRC57	FALSE	FALSE
ZNF296	0.0431262	1.38174	0.263	0.114	1	VE-CADposCD43negCD41pos	ZNF296	FALSE	TRUE
POLR2J2	0.0299803	1.38154	0.263	0.107	1	VE-CADposCD43negCD41pos	POLR2J2	FALSE	FALSE
TEAD21	0.0062631	1.38035	0.421	0.172	1	VE-CADposCD43negCD41pos	TEAD2	FALSE	TRUE
LNPEP	0.00030657	1.37882	0.526	0.187	1	VE-CADposCD43negCD41pos	LNPEP	TRUE	FALSE
UBR2	0.00727919	1.37491	0.368	0.144	1	VE-CADposCD43negCD41pos	UBR2	FALSE	FALSE
ZNF83	0.00226138	1.37281	0.474	0.204	1	VE-CADposCD43negCD41pos	ZNF83	FALSE	TRUE
TAB2	0.0108455	1.3698	0.421	0.187	1	VE-CADposCD43negCD41pos	TAB2	FALSE	FALSE
CLASP1	0.00173738	1.36647	0.368	0.118	1	VE-CADposCD43negCD41pos	CLASP1	FALSE	FALSE
PHC1	0.00943867	1.36558	0.368	0.146	1	VE-CADposCD43negCD41pos	PHC1	FALSE	FALSE
ARSA	0.00590178	1.35706	0.263	0.075	1	VE-CADposCD43negCD41pos	ARSA	FALSE	FALSE
HMOX1	0.00426044	1.35562	0.263	0.075	1	VE-CADposCD43negCD41pos	HMOX1	FALSE	FALSE
BICD11	0.000193908	1.3556	0.684	0.311	1	VE-CADposCD43negCD41pos	BICD1	FALSE	FALSE
MMP151	0.011133	1.35417	0.368	0.15	1	VE-CADposCD43negCD41pos	MMP15	TRUE	FALSE
SCOC-AS1	0.0237862	1.35366	0.316	0.131	1	VE-CADposCD43negCD41pos	SCOC-AS1	FALSE	FALSE
FAM206A	0.0169915	1.35315	0.263	0.094	1	VE-CADposCD43negCD41pos	FAM206A	FALSE	FALSE
CD2761	0.00959943	1.34909	0.421	0.167	1	VE-CADposCD43negCD41pos	CD276	TRUE	FALSE
ZDHHC241	0.00731574	1.34863	0.632	0.305	1	VE-CADposCD43negCD41pos	ZDHHC24	FALSE	FALSE
RABEP21	0.000105135	1.34765	0.684	0.255	1	VE-CADposCD43negCD41pos	RABEP2	FALSE	FALSE
CHM	0.00162425	1.3459	0.421	0.139	1	VE-CADposCD43negCD41pos	CHM	FALSE	FALSE
TMEM45A1	0.0157215	1.34375	0.421	0.197	1	VE-CADposCD43negCD41pos	TMEM45A	FALSE	FALSE
VPS13C1	1.33263e-05	1.34335	0.632	0.185	0.283756	VE-CADposCD43negCD41pos	VPS13C	FALSE	FALSE
LDB21	0.00104963	1.34244	0.526	0.212	1	VE-CADposCD43negCD41pos	LDB2	FALSE	FALSE
CPNE8	0.00283742	1.34189	0.474	0.197	1	VE-CADposCD43negCD41pos	CPNE8	FALSE	FALSE
FAM213B1	0.0443643	1.34148	0.263	0.114	1	VE-CADposCD43negCD41pos	FAM213B	FALSE	FALSE
SYNJ2BP1	0.000281178	1.34006	0.684	0.3	1	VE-CADposCD43negCD41pos	SYNJ2BP	FALSE	FALSE
SLC35A5	5.20223e-05	1.33828	0.579	0.187	1	VE-CADposCD43negCD41pos	SLC35A5	FALSE	FALSE
APBB1	0.00135127	1.33798	0.368	0.109	1	VE-CADposCD43negCD41pos	APBB1	FALSE	FALSE
EVI5	0.0474079	1.33478	0.316	0.148	1	VE-CADposCD43negCD41pos	EVI5	FALSE	FALSE
PKN21	0.000477809	1.33355	0.684	0.335	1	VE-CADposCD43negCD41pos	PKN2	FALSE	FALSE
MEX3B1	0.000174036	1.33292	0.579	0.195	1	VE-CADposCD43negCD41pos	MEX3B	FALSE	FALSE
FUT11	0.00220224	1.3318	0.368	0.124	1	VE-CADposCD43negCD41pos	FUT11	FALSE	FALSE
ATP11A	0.0248586	1.32828	0.263	0.101	1	VE-CADposCD43negCD41pos	ATP11A	FALSE	FALSE
SLC31A2	0.0010501	1.32781	0.263	0.062	1	VE-CADposCD43negCD41pos	SLC31A2	FALSE	FALSE
ITPRIP	0.0159678	1.32768	0.263	0.088	1	VE-CADposCD43negCD41pos	ITPRIP	TRUE	FALSE
FER	0.0105871	1.32301	0.316	0.109	1	VE-CADposCD43negCD41pos	FER	TRUE	FALSE
PUM2	0.000932793	1.31999	0.632	0.268	1	VE-CADposCD43negCD41pos	PUM2	FALSE	FALSE
KCNK171	0.000230105	1.31767	0.789	0.401	1	VE-CADposCD43negCD41pos	KCNK17	FALSE	FALSE
EAF21	0.00103952	1.31702	0.632	0.305	1	VE-CADposCD43negCD41pos	EAF2	FALSE	FALSE
ADAM81	0.00134031	1.31655	0.632	0.288	1	VE-CADposCD43negCD41pos	ADAM8	TRUE	FALSE
ITGA6	0.0465702	1.31514	0.263	0.112	1	VE-CADposCD43negCD41pos	ITGA6	TRUE	FALSE
SLC27A1	0.023926	1.31513	0.316	0.122	1	VE-CADposCD43negCD41pos	SLC27A1	FALSE	FALSE
GNL3L	0.00013565	1.31462	0.526	0.167	1	VE-CADposCD43negCD41pos	GNL3L	FALSE	FALSE
HEXDC	0.0234718	1.3135	0.316	0.133	1	VE-CADposCD43negCD41pos	HEXDC	FALSE	FALSE
FAM86C1	0.0442464	1.30934	0.263	0.109	1	VE-CADposCD43negCD41pos	FAM86C1	FALSE	FALSE
EML2	0.00687092	1.30509	0.316	0.114	1	VE-CADposCD43negCD41pos	EML2	FALSE	FALSE
FIGNL1	0.0230513	1.30464	0.316	0.133	1	VE-CADposCD43negCD41pos	FIGNL1	FALSE	FALSE
METRN	0.0165132	1.30405	0.316	0.118	1	VE-CADposCD43negCD41pos	METRN	FALSE	FALSE
MLLT11	0.0069353	1.30397	0.474	0.204	1	VE-CADposCD43negCD41pos	MLLT11	FALSE	FALSE
CALCOCO11	0.00221605	1.30145	0.421	0.152	1	VE-CADposCD43negCD41pos	CALCOCO1	FALSE	FALSE
APEX2	0.00495362	1.29835	0.579	0.29	1	VE-CADposCD43negCD41pos	APEX2	FALSE	FALSE
ZNF605	0.000779378	1.2964	0.474	0.165	1	VE-CADposCD43negCD41pos	ZNF605	FALSE	TRUE
NKX2-31	0.00541311	1.29589	0.474	0.204	1	VE-CADposCD43negCD41pos	NKX2-3	FALSE	TRUE
GPRC5C1	0.022528	1.29382	0.316	0.124	1	VE-CADposCD43negCD41pos	GPRC5C	TRUE	FALSE
LINS1	0.0485315	1.29066	0.263	0.12	1	VE-CADposCD43negCD41pos	LINS1	FALSE	FALSE
RBM12B	0.027104	1.28951	0.316	0.142	1	VE-CADposCD43negCD41pos	RBM12B	FALSE	FALSE
GALNT1	0.00707494	1.28785	0.579	0.32	1	VE-CADposCD43negCD41pos	GALNT1	FALSE	FALSE
FBXO111	4.08174e-05	1.28749	0.632	0.217	0.869124	VE-CADposCD43negCD41pos	FBXO11	FALSE	FALSE
NSMF	0.0356805	1.28658	0.263	0.101	1	VE-CADposCD43negCD41pos	NSMF	FALSE	FALSE
KAT14	0.036349	1.28586	0.263	0.109	1	VE-CADposCD43negCD41pos	KAT14	FALSE	FALSE
NUDT111	0.000405859	1.28545	0.474	0.15	1	VE-CADposCD43negCD41pos	NUDT11	FALSE	FALSE
VPS35L	0.00603013	1.2834	0.632	0.296	1	VE-CADposCD43negCD41pos	VPS35L	TRUE	FALSE
PWAR61	0.0265346	1.28268	0.368	0.172	1	VE-CADposCD43negCD41pos	PWAR6	FALSE	FALSE
DXO	0.00097617	1.28256	0.474	0.165	1	VE-CADposCD43negCD41pos	DXO	FALSE	FALSE
TBC1D24	0.00120711	1.28161	0.316	0.088	1	VE-CADposCD43negCD41pos	TBC1D24	FALSE	FALSE
MCTP1	0.00294417	1.28109	0.316	0.097	1	VE-CADposCD43negCD41pos	MCTP1	FALSE	FALSE
TIMP21	0.0242937	1.27952	0.368	0.176	1	VE-CADposCD43negCD41pos	TIMP2	FALSE	FALSE
ATR	0.0378216	1.27903	0.263	0.112	1	VE-CADposCD43negCD41pos	ATR	FALSE	FALSE
XRN1	0.0448995	1.27772	0.316	0.152	1	VE-CADposCD43negCD41pos	XRN1	TRUE	FALSE
FMNL3	0.048595	1.27759	0.263	0.116	1	VE-CADposCD43negCD41pos	FMNL3	FALSE	FALSE
GALC	0.000293105	1.27612	0.526	0.195	1	VE-CADposCD43negCD41pos	GALC	FALSE	FALSE
GPAM	0.00530258	1.27583	0.263	0.077	1	VE-CADposCD43negCD41pos	GPAM	FALSE	FALSE
ANKRD46	2.0618e-05	1.27391	0.684	0.245	0.439019	VE-CADposCD43negCD41pos	ANKRD46	FALSE	FALSE
PRAF21	0.000215043	1.27329	0.789	0.35	1	VE-CADposCD43negCD41pos	PRAF2	FALSE	FALSE
FHOD11	0.0413196	1.27269	0.579	0.33	1	VE-CADposCD43negCD41pos	FHOD1	FALSE	FALSE
STAB11	0.00241859	1.27147	0.421	0.157	1	VE-CADposCD43negCD41pos	STAB1	TRUE	FALSE
COL4A2	0.00803215	1.27122	0.316	0.112	1	VE-CADposCD43negCD41pos	COL4A2	FALSE	FALSE
VPS41	0.000274954	1.27094	0.632	0.238	1	VE-CADposCD43negCD41pos	VPS41	FALSE	FALSE
MYADM	0.0460656	1.27078	0.737	0.468	1	VE-CADposCD43negCD41pos	MYADM	TRUE	FALSE
TBC1D10A	0.0280241	1.27056	0.263	0.101	1	VE-CADposCD43negCD41pos	TBC1D10A	FALSE	FALSE
RAB21	0.0184886	1.27013	0.474	0.221	1	VE-CADposCD43negCD41pos	RAB21	FALSE	FALSE
P3H1	0.0222087	1.26839	0.632	0.358	1	VE-CADposCD43negCD41pos	P3H1	FALSE	FALSE
CXorf40B	0.00600275	1.26712	0.316	0.103	1	VE-CADposCD43negCD41pos	CXorf40B	FALSE	FALSE
ZNF383	0.0424586	1.26707	0.263	0.105	1	VE-CADposCD43negCD41pos	ZNF383	FALSE	TRUE
NETO2	0.00193965	1.26669	0.526	0.215	1	VE-CADposCD43negCD41pos	NETO2	FALSE	FALSE
ALYREF	0.0204916	1.26499	0.579	0.322	1	VE-CADposCD43negCD41pos	ALYREF	FALSE	FALSE
AKAP11	0.00295188	1.26359	0.368	0.122	1	VE-CADposCD43negCD41pos	AKAP11	FALSE	FALSE
AR	0.0214757	1.26312	0.421	0.202	1	VE-CADposCD43negCD41pos	AR	FALSE	TRUE
FBXL20	0.00597587	1.25983	0.421	0.163	1	VE-CADposCD43negCD41pos	FBXL20	FALSE	FALSE
SPICE1	0.0280064	1.25943	0.263	0.099	1	VE-CADposCD43negCD41pos	SPICE1	FALSE	FALSE
BBS21	0.0405429	1.25855	0.316	0.135	1	VE-CADposCD43negCD41pos	BBS2	FALSE	FALSE
SCARB2	0.00908724	1.2584	0.474	0.219	1	VE-CADposCD43negCD41pos	SCARB2	TRUE	FALSE
AACS1	0.0237732	1.25707	0.368	0.167	1	VE-CADposCD43negCD41pos	AACS	FALSE	FALSE
SULT1C4	0.0277958	1.25542	0.368	0.163	1	VE-CADposCD43negCD41pos	SULT1C4	FALSE	FALSE
SNX19	0.015846	1.25235	0.263	0.09	1	VE-CADposCD43negCD41pos	SNX19	FALSE	FALSE
C12orf4	0.0303024	1.25144	0.263	0.103	1	VE-CADposCD43negCD41pos	C12orf4	FALSE	FALSE
R3HCC1L1	0.00211575	1.25101	0.421	0.142	1	VE-CADposCD43negCD41pos	R3HCC1L	FALSE	FALSE
MAML3	0.00509505	1.24932	0.368	0.131	1	VE-CADposCD43negCD41pos	MAML3	FALSE	FALSE
CYP2S11	0.00383837	1.24907	0.474	0.182	1	VE-CADposCD43negCD41pos	CYP2S1	FALSE	FALSE
NPTN	0.00137663	1.24866	0.263	0.064	1	VE-CADposCD43negCD41pos	NPTN	TRUE	FALSE
PPM1K	0.00467674	1.24818	0.421	0.176	1	VE-CADposCD43negCD41pos	PPM1K	FALSE	FALSE
KAT81	0.0161987	1.2481	0.632	0.348	1	VE-CADposCD43negCD41pos	KAT8	FALSE	TRUE
KDELC1	0.00465159	1.24339	0.474	0.204	1	VE-CADposCD43negCD41pos	KDELC1	FALSE	FALSE
RUFY21	0.0249878	1.24323	0.368	0.159	1	VE-CADposCD43negCD41pos	RUFY2	FALSE	FALSE
ITGA2B	1.6844e-11	1.24232	1	0.242	3.58658e-07	VE-CADposCD43negCD41pos	ITGA2B	TRUE	FALSE
ASXL11	0.0396853	1.24229	0.421	0.227	1	VE-CADposCD43negCD41pos	ASXL1	FALSE	FALSE
MEMO1	0.00013761	1.24151	0.526	0.165	1	VE-CADposCD43negCD41pos	MEMO1	FALSE	FALSE
NMB1	8.5435e-05	1.24124	0.684	0.27	1	VE-CADposCD43negCD41pos	NMB	FALSE	FALSE
SRR	0.015589	1.24096	0.316	0.122	1	VE-CADposCD43negCD41pos	SRR	FALSE	FALSE
OTUD41	0.0481845	1.24084	0.316	0.144	1	VE-CADposCD43negCD41pos	OTUD4	FALSE	FALSE
FUT10	0.00530082	1.24071	0.316	0.107	1	VE-CADposCD43negCD41pos	FUT10	FALSE	FALSE
SHPRH1	0.00567433	1.23591	0.579	0.307	1	VE-CADposCD43negCD41pos	SHPRH	FALSE	FALSE
TWF11	0.000583394	1.23575	0.526	0.189	1	VE-CADposCD43negCD41pos	TWF1	FALSE	FALSE
MCM9	0.00769536	1.23426	0.263	0.079	1	VE-CADposCD43negCD41pos	MCM9	FALSE	FALSE
FBXO34	0.000788138	1.23411	0.368	0.105	1	VE-CADposCD43negCD41pos	FBXO34	FALSE	FALSE
DEPP1	0.0327381	1.23362	0.263	0.103	1	VE-CADposCD43negCD41pos	DEPP1	FALSE	FALSE
ITPRIPL1	0.000604622	1.23242	0.368	0.112	1	VE-CADposCD43negCD41pos	ITPRIPL1	FALSE	FALSE
C1orf53	0.0112401	1.23237	0.316	0.112	1	VE-CADposCD43negCD41pos	C1orf53	FALSE	FALSE
PHETA2	0.0206979	1.2323	0.263	0.094	1	VE-CADposCD43negCD41pos	PHETA2	FALSE	FALSE
C1orf541	0.000858112	1.23101	0.684	0.296	1	VE-CADposCD43negCD41pos	C1orf54	FALSE	FALSE
TRIM5	0.00843304	1.23081	0.368	0.157	1	VE-CADposCD43negCD41pos	TRIM5	FALSE	FALSE
KIF1C	0.0221884	1.22917	0.263	0.101	1	VE-CADposCD43negCD41pos	KIF1C	FALSE	FALSE
PAQR81	0.00109606	1.22903	0.526	0.2	1	VE-CADposCD43negCD41pos	PAQR8	FALSE	FALSE
KCNE31	0.0443067	1.22897	0.316	0.146	1	VE-CADposCD43negCD41pos	KCNE3	TRUE	FALSE
CD931	0.00184378	1.22867	0.632	0.275	1	VE-CADposCD43negCD41pos	CD93	TRUE	FALSE
ECSCR1	4.86735e-05	1.22753	0.895	0.448	1	VE-CADposCD43negCD41pos	ECSCR	TRUE	FALSE
RABL2B	5.38028e-05	1.22752	0.526	0.152	1	VE-CADposCD43negCD41pos	RABL2B	FALSE	FALSE
AL691432.2	0.0362305	1.22697	0.263	0.101	1	VE-CADposCD43negCD41pos	AL691432.2	FALSE	FALSE
ERGIC11	0.00285327	1.22536	0.789	0.451	1	VE-CADposCD43negCD41pos	ERGIC1	FALSE	FALSE
MIR503HG	0.0293726	1.22369	0.263	0.103	1	VE-CADposCD43negCD41pos	MIR503HG	FALSE	FALSE
GAA	0.000635818	1.22317	0.579	0.242	1	VE-CADposCD43negCD41pos	GAA	TRUE	FALSE
CRACR2B	0.0126362	1.22316	0.421	0.172	1	VE-CADposCD43negCD41pos	CRACR2B	FALSE	FALSE
CYTH21	0.0205624	1.22235	0.789	0.457	1	VE-CADposCD43negCD41pos	CYTH2	FALSE	FALSE
SLC41A3	0.00199534	1.22212	0.526	0.24	1	VE-CADposCD43negCD41pos	SLC41A3	FALSE	FALSE
INPP5K	0.00231226	1.22137	0.368	0.118	1	VE-CADposCD43negCD41pos	INPP5K	FALSE	FALSE
COX151	0.017154	1.22117	0.421	0.217	1	VE-CADposCD43negCD41pos	COX15	FALSE	FALSE
TLNRD1	8.94248e-05	1.2211	0.842	0.421	1	VE-CADposCD43negCD41pos	TLNRD1	FALSE	FALSE
MYL5	0.00025646	1.2205	0.474	0.15	1	VE-CADposCD43negCD41pos	MYL5	FALSE	FALSE
AC009948.1	0.0117914	1.21985	0.316	0.116	1	VE-CADposCD43negCD41pos	AC009948.1	FALSE	FALSE
CCNT11	0.0459439	1.21918	0.316	0.148	1	VE-CADposCD43negCD41pos	CCNT1	FALSE	FALSE
MYO9A	0.0130854	1.21653	0.316	0.118	1	VE-CADposCD43negCD41pos	MYO9A	FALSE	FALSE
MSH31	0.000350971	1.21387	0.684	0.268	1	VE-CADposCD43negCD41pos	MSH3	FALSE	FALSE
FCHO11	0.000523949	1.21177	0.684	0.29	1	VE-CADposCD43negCD41pos	FCHO1	TRUE	FALSE
TSPYL2	0.00755637	1.21065	0.368	0.137	1	VE-CADposCD43negCD41pos	TSPYL2	FALSE	FALSE
B3GNT2	0.00806126	1.20998	0.632	0.33	1	VE-CADposCD43negCD41pos	B3GNT2	FALSE	FALSE
C19orf81	0.00210668	1.20912	0.421	0.155	1	VE-CADposCD43negCD41pos	C19orf81	FALSE	FALSE
LOXL3	0.00474743	1.20896	0.421	0.159	1	VE-CADposCD43negCD41pos	LOXL3	FALSE	FALSE
ZBTB5	0.0101516	1.20717	0.263	0.088	1	VE-CADposCD43negCD41pos	ZBTB5	FALSE	TRUE
ACADS	0.000915441	1.20696	0.526	0.193	1	VE-CADposCD43negCD41pos	ACADS	FALSE	FALSE
PRKCI	0.0114933	1.20685	0.421	0.193	1	VE-CADposCD43negCD41pos	PRKCI	FALSE	FALSE
NCOA31	0.044364	1.20539	0.316	0.144	1	VE-CADposCD43negCD41pos	NCOA3	FALSE	TRUE
SYMPK1	0.00108217	1.20509	0.842	0.403	1	VE-CADposCD43negCD41pos	SYMPK	FALSE	FALSE
SNCG1	0.00132395	1.20508	0.632	0.264	1	VE-CADposCD43negCD41pos	SNCG	FALSE	FALSE
ST3GAL11	0.0187491	1.205	0.421	0.182	1	VE-CADposCD43negCD41pos	ST3GAL1	FALSE	FALSE
FLT11	0.0187028	1.20279	0.421	0.185	1	VE-CADposCD43negCD41pos	FLT1	TRUE	FALSE
PYROXD2	0.0479012	1.19996	0.263	0.112	1	VE-CADposCD43negCD41pos	PYROXD2	FALSE	FALSE
FUCA21	0.00018296	1.19859	0.842	0.41	1	VE-CADposCD43negCD41pos	FUCA2	FALSE	FALSE
EFNA3	0.0477773	1.19651	0.316	0.152	1	VE-CADposCD43negCD41pos	EFNA3	TRUE	FALSE
TTLL5	0.00641775	1.19559	0.368	0.135	1	VE-CADposCD43negCD41pos	TTLL5	FALSE	FALSE
VPS531	0.00500065	1.19474	0.421	0.172	1	VE-CADposCD43negCD41pos	VPS53	FALSE	FALSE
SCARF11	0.000444764	1.19397	0.789	0.406	1	VE-CADposCD43negCD41pos	SCARF1	TRUE	FALSE
LMBRD1	0.00149511	1.19251	0.526	0.204	1	VE-CADposCD43negCD41pos	LMBRD1	TRUE	FALSE
SIGLEC5	0.0325277	1.18816	0.263	0.101	1	VE-CADposCD43negCD41pos	SIGLEC5	TRUE	FALSE
PLEKHA8	0.0294516	1.1876	0.316	0.135	1	VE-CADposCD43negCD41pos	PLEKHA8	FALSE	FALSE
DNASE1L1	0.0281964	1.18758	0.263	0.097	1	VE-CADposCD43negCD41pos	DNASE1L1	FALSE	FALSE
B3GAT31	1.79372e-05	1.18662	0.842	0.393	0.381936	VE-CADposCD43negCD41pos	B3GAT3	FALSE	FALSE
SPINT1	0.0192782	1.18452	0.263	0.097	1	VE-CADposCD43negCD41pos	SPINT1	TRUE	FALSE
SMARCA1	0.0070894	1.18438	0.421	0.161	1	VE-CADposCD43negCD41pos	SMARCA1	FALSE	TRUE
NR6A11	0.000577417	1.18332	0.684	0.367	1	VE-CADposCD43negCD41pos	NR6A1	FALSE	TRUE
CENPJ	0.00589151	1.18272	0.474	0.206	1	VE-CADposCD43negCD41pos	CENPJ	FALSE	FALSE
RSAD1	0.00574058	1.18228	0.632	0.307	1	VE-CADposCD43negCD41pos	RSAD1	FALSE	FALSE
FOXK11	0.00639047	1.18201	0.421	0.165	1	VE-CADposCD43negCD41pos	FOXK1	FALSE	TRUE
CALCRL1	0.000175912	1.18104	0.947	0.496	1	VE-CADposCD43negCD41pos	CALCRL	TRUE	FALSE
UBXN2B	0.00639569	1.17952	0.263	0.079	1	VE-CADposCD43negCD41pos	UBXN2B	FALSE	FALSE
TUBGCP5	0.00044717	1.17881	0.421	0.127	1	VE-CADposCD43negCD41pos	TUBGCP5	FALSE	FALSE
DNAJC25	0.0330482	1.17823	0.316	0.133	1	VE-CADposCD43negCD41pos	DNAJC25	FALSE	FALSE
TSPAN18	0.0100426	1.17685	0.368	0.144	1	VE-CADposCD43negCD41pos	TSPAN18	TRUE	FALSE
ASXL2	0.0231805	1.17579	0.368	0.165	1	VE-CADposCD43negCD41pos	ASXL2	FALSE	FALSE
BRD81	4.08066e-06	1.17393	0.842	0.333	0.0868896	VE-CADposCD43negCD41pos	BRD8	FALSE	TRUE
CSNK1G3	0.00352449	1.17258	0.474	0.202	1	VE-CADposCD43negCD41pos	CSNK1G3	FALSE	FALSE
ARHGEF9	0.0284182	1.16969	0.368	0.167	1	VE-CADposCD43negCD41pos	ARHGEF9	FALSE	FALSE
F8A1	0.00238714	1.16898	0.368	0.12	1	VE-CADposCD43negCD41pos	F8A1	FALSE	FALSE
DSG21	0.0481949	1.1689	0.316	0.15	1	VE-CADposCD43negCD41pos	DSG2	TRUE	FALSE
CAMKMT	0.00234745	1.16864	0.421	0.157	1	VE-CADposCD43negCD41pos	CAMKMT	FALSE	FALSE
C2orf49	0.0396717	1.16786	0.368	0.189	1	VE-CADposCD43negCD41pos	C2orf49	FALSE	FALSE
TMEM2041	0.0208008	1.16211	0.474	0.221	1	VE-CADposCD43negCD41pos	TMEM204	FALSE	FALSE
GSR	0.0370176	1.16127	0.263	0.105	1	VE-CADposCD43negCD41pos	GSR	TRUE	FALSE
QTRT2	0.00173638	1.16061	0.579	0.247	1	VE-CADposCD43negCD41pos	QTRT2	FALSE	FALSE
HOXB31	0.0317566	1.15979	0.474	0.264	1	VE-CADposCD43negCD41pos	HOXB3	FALSE	TRUE
FBXO8	0.00645093	1.15809	0.316	0.105	1	VE-CADposCD43negCD41pos	FBXO8	FALSE	FALSE
ALOX5	0.00682341	1.15805	0.316	0.109	1	VE-CADposCD43negCD41pos	ALOX5	FALSE	FALSE
SLC10A7	0.00797841	1.15716	0.263	0.084	1	VE-CADposCD43negCD41pos	SLC10A7	FALSE	FALSE
DNAJB2	0.00546837	1.15701	0.421	0.167	1	VE-CADposCD43negCD41pos	DNAJB2	FALSE	FALSE
ANKRD10	0.0088857	1.15491	0.737	0.423	1	VE-CADposCD43negCD41pos	ANKRD10	FALSE	FALSE
LINC01006	0.00769426	1.15406	0.421	0.178	1	VE-CADposCD43negCD41pos	LINC01006	FALSE	FALSE
MLLT1	0.00631369	1.15236	0.368	0.137	1	VE-CADposCD43negCD41pos	MLLT1	FALSE	TRUE
GMEB1	0.000372369	1.15135	0.632	0.251	1	VE-CADposCD43negCD41pos	GMEB1	FALSE	TRUE
RFLNB1	0.00213716	1.15012	0.895	0.509	1	VE-CADposCD43negCD41pos	RFLNB	FALSE	FALSE
ZADH2	0.000125271	1.14975	0.526	0.159	1	VE-CADposCD43negCD41pos	ZADH2	FALSE	FALSE
MTRF1L	0.029799	1.14655	0.526	0.298	1	VE-CADposCD43negCD41pos	MTRF1L	FALSE	FALSE
SLC12A21	0.000565462	1.14462	0.684	0.3	1	VE-CADposCD43negCD41pos	SLC12A2	TRUE	FALSE
ELMO2	0.0176605	1.14416	0.316	0.122	1	VE-CADposCD43negCD41pos	ELMO2	FALSE	FALSE
TMEM1591	0.00429766	1.14097	0.526	0.225	1	VE-CADposCD43negCD41pos	TMEM159	FALSE	FALSE
MAP4K21	0.00443116	1.13751	0.789	0.494	1	VE-CADposCD43negCD41pos	MAP4K2	FALSE	FALSE
MYSM1	0.0141419	1.13674	0.421	0.187	1	VE-CADposCD43negCD41pos	MYSM1	FALSE	TRUE
HMBOX11	0.00559129	1.13666	0.526	0.253	1	VE-CADposCD43negCD41pos	HMBOX1	FALSE	TRUE
TP53I13	0.0036451	1.13391	0.579	0.268	1	VE-CADposCD43negCD41pos	TP53I13	TRUE	FALSE
RGL4	0.0302913	1.13379	0.368	0.167	1	VE-CADposCD43negCD41pos	RGL4	FALSE	FALSE
KLF131	0.0127103	1.13309	0.421	0.185	1	VE-CADposCD43negCD41pos	KLF13	FALSE	TRUE
FKBP101	4.47851e-05	1.13277	0.947	0.502	0.953609	VE-CADposCD43negCD41pos	FKBP10	FALSE	FALSE
RPGRIP1L	0.00822636	1.13237	0.316	0.109	1	VE-CADposCD43negCD41pos	RPGRIP1L	FALSE	FALSE
CCDC18	0.0192571	1.13207	0.474	0.249	1	VE-CADposCD43negCD41pos	CCDC18	FALSE	FALSE
KRT181	0.000161529	1.13185	0.947	0.569	1	VE-CADposCD43negCD41pos	KRT18	FALSE	FALSE
PXN1	0.0239637	1.13062	0.421	0.208	1	VE-CADposCD43negCD41pos	PXN	TRUE	FALSE
FAM57A	0.00300945	1.13042	0.474	0.187	1	VE-CADposCD43negCD41pos	FAM57A	FALSE	FALSE
SHQ1	0.00248594	1.12997	0.526	0.208	1	VE-CADposCD43negCD41pos	SHQ1	FALSE	FALSE
NPEPPS	0.00174177	1.12945	0.789	0.361	1	VE-CADposCD43negCD41pos	NPEPPS	FALSE	FALSE
PREX11	0.0016305	1.1278	0.474	0.187	1	VE-CADposCD43negCD41pos	PREX1	FALSE	FALSE
PHF12	0.0266057	1.12754	0.316	0.133	1	VE-CADposCD43negCD41pos	PHF12	FALSE	FALSE
MCPH1	0.000828462	1.12685	0.474	0.155	1	VE-CADposCD43negCD41pos	MCPH1	FALSE	FALSE
CBWD2	0.020615	1.12591	0.368	0.167	1	VE-CADposCD43negCD41pos	CBWD2	FALSE	FALSE
CDYL1	0.00349111	1.12545	0.474	0.195	1	VE-CADposCD43negCD41pos	CDYL	FALSE	FALSE
MEIS21	0.000256997	1.12478	0.789	0.38	1	VE-CADposCD43negCD41pos	MEIS2	FALSE	TRUE
UBL3	0.00740862	1.12365	0.421	0.165	1	VE-CADposCD43negCD41pos	UBL3	FALSE	FALSE
ARMC1	0.000345222	1.12178	0.789	0.361	1	VE-CADposCD43negCD41pos	ARMC1	FALSE	FALSE
RIMKLB1	0.00137545	1.12111	0.579	0.24	1	VE-CADposCD43negCD41pos	RIMKLB	FALSE	FALSE
TRIP41	0.0106604	1.12097	0.421	0.178	1	VE-CADposCD43negCD41pos	TRIP4	FALSE	FALSE
CEP250	0.00580802	1.11997	0.368	0.135	1	VE-CADposCD43negCD41pos	CEP250	FALSE	FALSE
FBXO171	0.0423	1.11895	0.368	0.178	1	VE-CADposCD43negCD41pos	FBXO17	FALSE	FALSE
TMEM185B	0.0213679	1.1185	0.316	0.127	1	VE-CADposCD43negCD41pos	TMEM185B	FALSE	FALSE
CEP162	0.0120399	1.11621	0.421	0.174	1	VE-CADposCD43negCD41pos	CEP162	FALSE	FALSE
ZNF931	0.00456976	1.11619	0.526	0.221	1	VE-CADposCD43negCD41pos	ZNF93	FALSE	TRUE
LMAN2L	0.0184099	1.1154	0.368	0.159	1	VE-CADposCD43negCD41pos	LMAN2L	TRUE	FALSE
LIMCH11	0.013505	1.1148	0.579	0.335	1	VE-CADposCD43negCD41pos	LIMCH1	FALSE	FALSE
PUM11	0.000712117	1.11414	0.842	0.423	1	VE-CADposCD43negCD41pos	PUM1	FALSE	FALSE
ERMARD	0.0115286	1.11403	0.316	0.112	1	VE-CADposCD43negCD41pos	ERMARD	FALSE	FALSE
ESCO1	0.00132761	1.11309	0.632	0.245	1	VE-CADposCD43negCD41pos	ESCO1	FALSE	FALSE
BYSL	0.0209478	1.11252	0.632	0.356	1	VE-CADposCD43negCD41pos	BYSL	FALSE	FALSE
KCTD3	0.00491931	1.11173	0.421	0.157	1	VE-CADposCD43negCD41pos	KCTD3	FALSE	FALSE
ZFPL1	0.0428156	1.11117	0.526	0.29	1	VE-CADposCD43negCD41pos	ZFPL1	FALSE	FALSE
EFHC1	0.0263674	1.11069	0.316	0.12	1	VE-CADposCD43negCD41pos	EFHC1	FALSE	FALSE
WASHC2C	0.0257459	1.10704	0.368	0.159	1	VE-CADposCD43negCD41pos	WASHC2C	TRUE	FALSE
CDIP1	0.00242582	1.10335	0.579	0.242	1	VE-CADposCD43negCD41pos	CDIP1	FALSE	FALSE
FSTL11	8.2748e-05	1.10301	0.737	0.288	1	VE-CADposCD43negCD41pos	FSTL1	TRUE	FALSE
BET1L	0.00798202	1.10024	0.368	0.139	1	VE-CADposCD43negCD41pos	BET1L	FALSE	FALSE
HSDL1	0.0461946	1.09871	0.316	0.139	1	VE-CADposCD43negCD41pos	HSDL1	FALSE	FALSE
MICALL2	0.0286686	1.09801	0.263	0.105	1	VE-CADposCD43negCD41pos	MICALL2	FALSE	FALSE
SULT1A1	0.0196741	1.09654	0.474	0.227	1	VE-CADposCD43negCD41pos	SULT1A1	FALSE	FALSE
TMEM150A1	0.00528294	1.09441	0.579	0.292	1	VE-CADposCD43negCD41pos	TMEM150A	FALSE	FALSE
LYRM11	0.000816337	1.09209	0.737	0.399	1	VE-CADposCD43negCD41pos	LYRM1	FALSE	FALSE
INSR	0.00203043	1.09122	0.368	0.118	1	VE-CADposCD43negCD41pos	INSR	TRUE	FALSE
CARD81	0.000859718	1.09026	0.789	0.468	1	VE-CADposCD43negCD41pos	CARD8	FALSE	FALSE
TRAF3IP2-AS1	0.00791324	1.08754	0.316	0.107	1	VE-CADposCD43negCD41pos	TRAF3IP2-AS1	FALSE	FALSE
PIBF11	0.0162448	1.08628	0.474	0.219	1	VE-CADposCD43negCD41pos	PIBF1	FALSE	FALSE
NUP205	0.00938715	1.08628	0.368	0.159	1	VE-CADposCD43negCD41pos	NUP205	FALSE	FALSE
C16orf70	0.0285189	1.08518	0.316	0.137	1	VE-CADposCD43negCD41pos	C16orf70	FALSE	FALSE
ZNF7911	0.00882585	1.08481	0.526	0.223	1	VE-CADposCD43negCD41pos	ZNF791	FALSE	TRUE
LRP6	0.040129	1.08455	0.316	0.129	1	VE-CADposCD43negCD41pos	LRP6	TRUE	FALSE
EFEMP2	0.0238989	1.08063	0.316	0.133	1	VE-CADposCD43negCD41pos	EFEMP2	FALSE	FALSE
MKLN11	0.03395	1.08045	0.368	0.191	1	VE-CADposCD43negCD41pos	MKLN1	FALSE	FALSE
ATP8B41	0.000896725	1.0777	0.632	0.253	1	VE-CADposCD43negCD41pos	ATP8B4	FALSE	FALSE
SYNC1	0.015732	1.07643	0.421	0.187	1	VE-CADposCD43negCD41pos	SYNC	FALSE	FALSE
SACS	0.00873117	1.07423	0.368	0.144	1	VE-CADposCD43negCD41pos	SACS	FALSE	FALSE
RUNX1T11	0.0498217	1.07411	0.474	0.298	1	VE-CADposCD43negCD41pos	RUNX1T1	FALSE	TRUE
C16orf72	0.00956636	1.07297	0.421	0.182	1	VE-CADposCD43negCD41pos	C16orf72	FALSE	FALSE
LINC00662	0.015114	1.07149	0.368	0.148	1	VE-CADposCD43negCD41pos	LINC00662	FALSE	FALSE
TMEM245	0.000823041	1.07116	0.526	0.208	1	VE-CADposCD43negCD41pos	TMEM245	FALSE	FALSE
DCAKD1	0.00596143	1.06977	0.526	0.234	1	VE-CADposCD43negCD41pos	DCAKD	FALSE	FALSE
SUFU	0.0485972	1.06726	0.263	0.114	1	VE-CADposCD43negCD41pos	SUFU	FALSE	FALSE
CHST14	0.0172415	1.06616	0.474	0.245	1	VE-CADposCD43negCD41pos	CHST14	FALSE	FALSE
NEPRO1	0.00138955	1.06482	0.632	0.29	1	VE-CADposCD43negCD41pos	NEPRO	FALSE	FALSE
DFFB	0.00530258	1.06472	0.263	0.077	1	VE-CADposCD43negCD41pos	DFFB	FALSE	FALSE
FAM208B1	0.0177233	1.06311	0.368	0.155	1	VE-CADposCD43negCD41pos	FAM208B	FALSE	FALSE
RAB3C	0.00593583	1.06256	0.526	0.225	1	VE-CADposCD43negCD41pos	RAB3C	FALSE	FALSE
AKAP12	0.00239182	1.06243	0.316	0.092	1	VE-CADposCD43negCD41pos	AKAP12	FALSE	FALSE
OSGEPL1	0.0474997	1.06158	0.316	0.146	1	VE-CADposCD43negCD41pos	OSGEPL1	FALSE	FALSE
MTIF2	0.000517143	1.06063	0.789	0.38	1	VE-CADposCD43negCD41pos	MTIF2	FALSE	FALSE
UBAP21	0.0223713	1.05851	0.632	0.361	1	VE-CADposCD43negCD41pos	UBAP2	FALSE	FALSE
KATNBL1	0.00109545	1.05639	0.789	0.436	1	VE-CADposCD43negCD41pos	KATNBL1	FALSE	FALSE
VPS26C1	0.00190449	1.05628	0.579	0.255	1	VE-CADposCD43negCD41pos	VPS26C	FALSE	FALSE
WDR5	0.0106393	1.05554	0.579	0.285	1	VE-CADposCD43negCD41pos	WDR5	FALSE	FALSE
ZDHHC6	0.0405053	1.05359	0.579	0.313	1	VE-CADposCD43negCD41pos	ZDHHC6	FALSE	FALSE
PIGM1	0.0016419	1.0512	0.526	0.195	1	VE-CADposCD43negCD41pos	PIGM	FALSE	FALSE
EHMT11	0.00617492	1.04994	0.632	0.358	1	VE-CADposCD43negCD41pos	EHMT1	FALSE	FALSE
ID1	0.00121604	1.0495	0.842	0.444	1	VE-CADposCD43negCD41pos	ID1	FALSE	TRUE
TLK2	0.00176491	1.04945	0.526	0.195	1	VE-CADposCD43negCD41pos	TLK2	FALSE	FALSE
ACOT111	8.8975e-05	1.04811	0.737	0.279	1	VE-CADposCD43negCD41pos	ACOT11	FALSE	FALSE
KCTD10	0.0440015	1.04718	0.263	0.112	1	VE-CADposCD43negCD41pos	KCTD10	FALSE	FALSE
ZFR	4.19381e-05	1.04614	1	0.524	0.892988	VE-CADposCD43negCD41pos	ZFR	FALSE	FALSE
TP53I31	3.90573e-05	1.04537	0.842	0.361	0.831647	VE-CADposCD43negCD41pos	TP53I3	FALSE	FALSE
CCDC22	0.000241742	1.0442	0.684	0.303	1	VE-CADposCD43negCD41pos	CCDC22	FALSE	FALSE
LRFN41	0.0396969	1.04359	0.263	0.109	1	VE-CADposCD43negCD41pos	LRFN4	TRUE	FALSE
DYM	0.0098435	1.04292	0.632	0.395	1	VE-CADposCD43negCD41pos	DYM	FALSE	FALSE
PUS7	0.0235204	1.0427	0.421	0.206	1	VE-CADposCD43negCD41pos	PUS7	FALSE	FALSE
ATP6V1D	0.00316461	1.04242	0.579	0.285	1	VE-CADposCD43negCD41pos	ATP6V1D	FALSE	FALSE
ATF7IP	0.000512327	1.04062	0.684	0.294	1	VE-CADposCD43negCD41pos	ATF7IP	FALSE	FALSE
ERC11	0.0493492	1.04007	0.368	0.189	1	VE-CADposCD43negCD41pos	ERC1	FALSE	FALSE
KMT2C1	0.000278028	1.03961	0.684	0.266	1	VE-CADposCD43negCD41pos	KMT2C	FALSE	TRUE
BRMS1L1	0.00778042	1.03914	0.368	0.129	1	VE-CADposCD43negCD41pos	BRMS1L	FALSE	FALSE
EIF2B3	0.0130763	1.03861	0.632	0.358	1	VE-CADposCD43negCD41pos	EIF2B3	FALSE	FALSE
AC093323.1	0.00246457	1.03841	0.526	0.223	1	VE-CADposCD43negCD41pos	AC093323.1	FALSE	FALSE
SIRT51	0.0289694	1.03757	0.368	0.167	1	VE-CADposCD43negCD41pos	SIRT5	FALSE	FALSE
TNFSF101	0.00600956	1.03655	0.737	0.451	1	VE-CADposCD43negCD41pos	TNFSF10	FALSE	FALSE
STXBP6	0.00104663	1.03464	0.421	0.139	1	VE-CADposCD43negCD41pos	STXBP6	FALSE	FALSE
AADAT	0.0320313	1.03428	0.421	0.219	1	VE-CADposCD43negCD41pos	AADAT	FALSE	FALSE
CACUL11	0.000238217	1.03401	0.842	0.433	1	VE-CADposCD43negCD41pos	CACUL1	FALSE	FALSE
ZNF48	0.044441	1.03306	0.316	0.139	1	VE-CADposCD43negCD41pos	ZNF48	FALSE	TRUE
PSPH	0.0438383	1.03277	0.526	0.281	1	VE-CADposCD43negCD41pos	PSPH	FALSE	FALSE
KLHL20	0.0341741	1.02932	0.316	0.144	1	VE-CADposCD43negCD41pos	KLHL20	FALSE	FALSE
ZNF608	0.00844032	1.02908	0.368	0.139	1	VE-CADposCD43negCD41pos	ZNF608	FALSE	TRUE
ABCB71	0.000810341	1.02874	0.737	0.343	1	VE-CADposCD43negCD41pos	ABCB7	FALSE	FALSE
AGO2	0.00177209	1.02856	0.579	0.238	1	VE-CADposCD43negCD41pos	AGO2	FALSE	FALSE
TMEM131L	0.0430855	1.02711	0.263	0.105	1	VE-CADposCD43negCD41pos	TMEM131L	TRUE	FALSE
SYTL41	0.0371911	1.02697	0.474	0.24	1	VE-CADposCD43negCD41pos	SYTL4	FALSE	FALSE
C11orf24	0.0109484	1.0263	0.263	0.088	1	VE-CADposCD43negCD41pos	C11orf24	TRUE	FALSE
PROCR1	0.00265557	1.02611	0.789	0.468	1	VE-CADposCD43negCD41pos	PROCR	TRUE	FALSE
RALB1	0.00152034	1.0255	0.842	0.5	1	VE-CADposCD43negCD41pos	RALB	FALSE	FALSE
PIAS11	0.0092659	1.0248	0.737	0.401	1	VE-CADposCD43negCD41pos	PIAS1	FALSE	TRUE
TSEN2	0.00751941	1.02465	0.474	0.227	1	VE-CADposCD43negCD41pos	TSEN2	FALSE	FALSE
GATA31	0.00332647	1.02423	0.632	0.275	1	VE-CADposCD43negCD41pos	GATA3	FALSE	TRUE
TTC33	0.00756973	1.02362	0.316	0.114	1	VE-CADposCD43negCD41pos	TTC33	FALSE	FALSE
AGRN	0.00784291	1.02312	0.316	0.107	1	VE-CADposCD43negCD41pos	AGRN	TRUE	FALSE
VPS37C	0.00555336	1.02212	0.474	0.197	1	VE-CADposCD43negCD41pos	VPS37C	FALSE	FALSE
GINS3	0.0348237	1.0221	0.316	0.139	1	VE-CADposCD43negCD41pos	GINS3	FALSE	FALSE
TAF1B	0.00102137	1.02163	0.526	0.187	1	VE-CADposCD43negCD41pos	TAF1B	FALSE	TRUE
MFHAS1	0.0252229	1.01968	0.263	0.099	1	VE-CADposCD43negCD41pos	MFHAS1	FALSE	FALSE
CLIP11	0.00492692	1.01914	0.526	0.225	1	VE-CADposCD43negCD41pos	CLIP1	FALSE	FALSE
ZC3H14	0.000159107	1.01836	0.737	0.343	1	VE-CADposCD43negCD41pos	ZC3H14	FALSE	TRUE
ELF4	0.00963445	1.01778	0.421	0.167	1	VE-CADposCD43negCD41pos	ELF4	FALSE	TRUE
EXOC4	0.000225719	1.01768	0.632	0.249	1	VE-CADposCD43negCD41pos	EXOC4	FALSE	FALSE
ZFP82	0.0170432	1.01609	0.316	0.118	1	VE-CADposCD43negCD41pos	ZFP82	FALSE	TRUE
EMCN1	0.0425583	1.01589	0.579	0.382	1	VE-CADposCD43negCD41pos	EMCN	TRUE	FALSE
CD241	6.68399e-05	1.01575	0.947	0.577	1	VE-CADposCD43negCD41pos	CD24	TRUE	FALSE
RNPC3	0.0189735	1.01388	0.368	0.152	1	VE-CADposCD43negCD41pos	RNPC3	FALSE	FALSE
ZYG11B1	0.00939921	1.0138	0.368	0.142	1	VE-CADposCD43negCD41pos	ZYG11B	FALSE	FALSE
NSMCE2	0.000577485	1.01365	0.684	0.322	1	VE-CADposCD43negCD41pos	NSMCE2	FALSE	FALSE
ID31	0.0298912	1.01164	0.632	0.433	1	VE-CADposCD43negCD41pos	ID3	FALSE	TRUE
PPFIBP11	0.0138118	1.01135	0.632	0.38	1	VE-CADposCD43negCD41pos	PPFIBP1	FALSE	FALSE
TAOK11	0.0122118	1.01095	0.526	0.266	1	VE-CADposCD43negCD41pos	TAOK1	FALSE	FALSE
ESAM1	8.5477e-05	1.01074	0.947	0.53	1	VE-CADposCD43negCD41pos	ESAM	TRUE	FALSE
TMEM201	0.0389834	1.01066	0.263	0.103	1	VE-CADposCD43negCD41pos	TMEM201	FALSE	FALSE
RAB30-AS11	0.000140527	1.00919	0.684	0.29	1	VE-CADposCD43negCD41pos	RAB30-AS1	FALSE	FALSE
DOHH	0.0407735	1.0083	0.474	0.283	1	VE-CADposCD43negCD41pos	DOHH	FALSE	FALSE
CASC41	0.0407041	1.00779	0.368	0.174	1	VE-CADposCD43negCD41pos	CASC4	FALSE	FALSE
THOC1	0.0442221	1.00767	0.579	0.365	1	VE-CADposCD43negCD41pos	THOC1	FALSE	FALSE
GEMIN7	0.00195953	1.00753	0.789	0.466	1	VE-CADposCD43negCD41pos	GEMIN7	FALSE	FALSE
DDHD11	0.0157033	1.00654	0.368	0.161	1	VE-CADposCD43negCD41pos	DDHD1	FALSE	FALSE
MAP2K31	0.000303894	1.00548	0.737	0.326	1	VE-CADposCD43negCD41pos	MAP2K3	FALSE	FALSE
KIFAP31	0.00110179	1.00539	0.474	0.167	1	VE-CADposCD43negCD41pos	KIFAP3	FALSE	FALSE
EARS2	0.00178393	1.0051	0.474	0.174	1	VE-CADposCD43negCD41pos	EARS2	FALSE	FALSE
MAP3K31	0.00955188	1.0046	0.421	0.178	1	VE-CADposCD43negCD41pos	MAP3K3	FALSE	FALSE
NT5DC11	5.48049e-05	1.00369	0.842	0.384	1	VE-CADposCD43negCD41pos	NT5DC1	FALSE	FALSE
DCAF16	0.0119732	1.00304	0.474	0.217	1	VE-CADposCD43negCD41pos	DCAF16	FALSE	FALSE
TRIT1	0.00354247	1.00193	0.526	0.217	1	VE-CADposCD43negCD41pos	TRIT1	FALSE	FALSE
AC118549.11	0.0370912	1.00143	0.474	0.24	1	VE-CADposCD43negCD41pos	AC118549.1	FALSE	FALSE
DTNB	0.0333312	1.00117	0.316	0.129	1	VE-CADposCD43negCD41pos	DTNB	FALSE	FALSE
SMAD41	0.00322041	1.00071	0.474	0.202	1	VE-CADposCD43negCD41pos	SMAD4	FALSE	TRUE
APPL2	0.0363428	1.00067	0.316	0.137	1	VE-CADposCD43negCD41pos	APPL2	FALSE	FALSE
VIPAS39	0.0147003	1.00048	0.474	0.219	1	VE-CADposCD43negCD41pos	VIPAS39	FALSE	FALSE
SUPT6H	0.00742608	0.998886	0.526	0.238	1	VE-CADposCD43negCD41pos	SUPT6H	FALSE	TRUE
TTYH31	0.0129335	0.997374	0.368	0.146	1	VE-CADposCD43negCD41pos	TTYH3	TRUE	FALSE
URB1	0.0140099	0.996433	0.316	0.116	1	VE-CADposCD43negCD41pos	URB1	FALSE	FALSE
NUDT2	0.0099867	0.996321	0.684	0.399	1	VE-CADposCD43negCD41pos	NUDT2	FALSE	FALSE
PLAG1	0.0453107	0.996196	0.316	0.139	1	VE-CADposCD43negCD41pos	PLAG1	FALSE	TRUE
FHL31	0.00017913	0.996043	0.947	0.485	1	VE-CADposCD43negCD41pos	FHL3	FALSE	FALSE
ZNF787	0.0276605	0.995294	0.368	0.165	1	VE-CADposCD43negCD41pos	ZNF787	FALSE	TRUE
NCK2	0.0197662	0.994836	0.421	0.191	1	VE-CADposCD43negCD41pos	NCK2	FALSE	FALSE
RBM281	0.0307207	0.99344	0.684	0.44	1	VE-CADposCD43negCD41pos	RBM28	FALSE	FALSE
UCKL11	0.00542901	0.992988	0.526	0.238	1	VE-CADposCD43negCD41pos	UCKL1	FALSE	FALSE
RWDD2B	0.0255543	0.992051	0.368	0.174	1	VE-CADposCD43negCD41pos	RWDD2B	FALSE	FALSE
BCL7A1	0.0134656	0.991136	0.526	0.277	1	VE-CADposCD43negCD41pos	BCL7A	FALSE	FALSE
OXSR1	0.0261312	0.990898	0.474	0.273	1	VE-CADposCD43negCD41pos	OXSR1	FALSE	FALSE
ARID5B1	0.0108981	0.990622	0.632	0.371	1	VE-CADposCD43negCD41pos	ARID5B	FALSE	TRUE
UBL4A	0.0168495	0.989925	0.579	0.309	1	VE-CADposCD43negCD41pos	UBL4A	FALSE	FALSE
PPP1R371	0.00633323	0.989302	0.421	0.157	1	VE-CADposCD43negCD41pos	PPP1R37	FALSE	FALSE
DBR11	0.0468936	0.988427	0.316	0.142	1	VE-CADposCD43negCD41pos	DBR1	FALSE	FALSE
ZNF2681	0.049933	0.988405	0.368	0.176	1	VE-CADposCD43negCD41pos	ZNF268	FALSE	TRUE
TAF5	0.0127418	0.988054	0.368	0.146	1	VE-CADposCD43negCD41pos	TAF5	FALSE	FALSE
STX3	0.000678765	0.986845	0.632	0.258	1	VE-CADposCD43negCD41pos	STX3	TRUE	FALSE
DEF81	0.00124119	0.986443	0.579	0.253	1	VE-CADposCD43negCD41pos	DEF8	FALSE	FALSE
SP2	0.0405736	0.986403	0.263	0.109	1	VE-CADposCD43negCD41pos	SP2	FALSE	TRUE
TYSND1	0.0205204	0.986215	0.421	0.18	1	VE-CADposCD43negCD41pos	TYSND1	FALSE	FALSE
PAQR71	0.0108445	0.985393	0.368	0.144	1	VE-CADposCD43negCD41pos	PAQR7	FALSE	FALSE
ATP6V0A11	0.013912	0.984977	0.526	0.275	1	VE-CADposCD43negCD41pos	ATP6V0A1	TRUE	FALSE
KRT81	8.85395e-05	0.98478	0.895	0.403	1	VE-CADposCD43negCD41pos	KRT8	TRUE	FALSE
SVOPL1	0.0340999	0.984597	0.526	0.324	1	VE-CADposCD43negCD41pos	SVOPL	FALSE	FALSE
HES41	0.00304822	0.984114	0.526	0.202	1	VE-CADposCD43negCD41pos	HES4	FALSE	TRUE
PGGT1B1	0.000119153	0.983845	0.632	0.23	1	VE-CADposCD43negCD41pos	PGGT1B	FALSE	FALSE
KLF31	0.0331473	0.983154	0.526	0.341	1	VE-CADposCD43negCD41pos	KLF3	FALSE	TRUE
IDE	0.000694978	0.982365	0.368	0.109	1	VE-CADposCD43negCD41pos	IDE	TRUE	FALSE
REST1	0.000307848	0.981567	0.842	0.494	1	VE-CADposCD43negCD41pos	REST	FALSE	TRUE
TRIOBP1	0.000464302	0.981448	0.737	0.32	1	VE-CADposCD43negCD41pos	TRIOBP	FALSE	FALSE
SAP130	0.00929982	0.981117	0.316	0.109	1	VE-CADposCD43negCD41pos	SAP130	FALSE	FALSE
HCG11	0.0198087	0.98001	0.368	0.163	1	VE-CADposCD43negCD41pos	HCG11	FALSE	FALSE
TMEM161B-AS11	0.0107785	0.978691	0.421	0.182	1	VE-CADposCD43negCD41pos	TMEM161B-AS1	FALSE	FALSE
GRK6	0.00283675	0.978568	0.684	0.315	1	VE-CADposCD43negCD41pos	GRK6	TRUE	FALSE
USP28	0.0382833	0.977614	0.263	0.105	1	VE-CADposCD43negCD41pos	USP28	FALSE	FALSE
WDR601	0.0218864	0.97666	0.526	0.296	1	VE-CADposCD43negCD41pos	WDR60	FALSE	FALSE
GBE1	0.00270712	0.976435	0.474	0.187	1	VE-CADposCD43negCD41pos	GBE1	FALSE	FALSE
ZNF302	0.00210149	0.974981	0.632	0.288	1	VE-CADposCD43negCD41pos	ZNF302	FALSE	TRUE
GATD1	0.00470842	0.973861	0.474	0.195	1	VE-CADposCD43negCD41pos	GATD1	FALSE	FALSE
CEP295	0.000392014	0.972443	0.579	0.217	1	VE-CADposCD43negCD41pos	CEP295	FALSE	FALSE
EFNB21	0.00796697	0.972125	0.474	0.2	1	VE-CADposCD43negCD41pos	EFNB2	TRUE	FALSE
MDM2	0.0138277	0.9721	0.368	0.146	1	VE-CADposCD43negCD41pos	MDM2	FALSE	FALSE
RNF38	0.0343365	0.971923	0.263	0.101	1	VE-CADposCD43negCD41pos	RNF38	FALSE	FALSE
PELO	0.00380767	0.971843	0.421	0.161	1	VE-CADposCD43negCD41pos	PELO	FALSE	FALSE
TDP1	0.00010934	0.970314	0.632	0.23	1	VE-CADposCD43negCD41pos	TDP1	FALSE	FALSE
NEK31	0.0147777	0.969991	0.526	0.249	1	VE-CADposCD43negCD41pos	NEK3	FALSE	FALSE
RNF1251	0.0200885	0.967659	0.421	0.189	1	VE-CADposCD43negCD41pos	RNF125	FALSE	FALSE
SLC36A4	0.0206974	0.967233	0.316	0.131	1	VE-CADposCD43negCD41pos	SLC36A4	TRUE	FALSE
CCNG2	0.0172946	0.96662	0.421	0.202	1	VE-CADposCD43negCD41pos	CCNG2	FALSE	FALSE
ZNF5611	0.0383897	0.966337	0.421	0.2	1	VE-CADposCD43negCD41pos	ZNF561	FALSE	TRUE
SMC5	3.94039e-05	0.964007	0.789	0.294	0.839027	VE-CADposCD43negCD41pos	SMC5	FALSE	FALSE
RPP141	0.0199113	0.962542	0.368	0.148	1	VE-CADposCD43negCD41pos	RPP14	FALSE	FALSE
KDM5B1	0.00812261	0.962003	0.737	0.433	1	VE-CADposCD43negCD41pos	KDM5B	FALSE	TRUE
TMEM9B	0.0335917	0.961995	0.579	0.367	1	VE-CADposCD43negCD41pos	TMEM9B	FALSE	FALSE
HNMT1	0.000140472	0.960592	0.737	0.3	1	VE-CADposCD43negCD41pos	HNMT	FALSE	FALSE
XPA1	0.00754594	0.960118	0.737	0.358	1	VE-CADposCD43negCD41pos	XPA	FALSE	TRUE
HBS1L	0.00383438	0.959725	0.632	0.335	1	VE-CADposCD43negCD41pos	HBS1L	FALSE	FALSE
EMILIN1	0.043005	0.959606	0.632	0.397	1	VE-CADposCD43negCD41pos	EMILIN1	FALSE	FALSE
SLC44A11	0.00472714	0.959529	0.526	0.227	1	VE-CADposCD43negCD41pos	SLC44A1	TRUE	FALSE
PCMTD1	0.0112373	0.95881	0.526	0.27	1	VE-CADposCD43negCD41pos	PCMTD1	FALSE	FALSE
CUL2	0.00404663	0.958075	0.526	0.245	1	VE-CADposCD43negCD41pos	CUL2	FALSE	FALSE
GRIPAP11	0.000988368	0.95653	0.632	0.275	1	VE-CADposCD43negCD41pos	GRIPAP1	FALSE	FALSE
CARM1	0.0257387	0.956504	0.421	0.204	1	VE-CADposCD43negCD41pos	CARM1	FALSE	FALSE
EFCAB111	0.0236864	0.954274	0.474	0.223	1	VE-CADposCD43negCD41pos	EFCAB11	FALSE	FALSE
HARS2	0.0440744	0.950639	0.421	0.215	1	VE-CADposCD43negCD41pos	HARS2	FALSE	FALSE
ANKRD111	0.00277865	0.950044	0.842	0.513	1	VE-CADposCD43negCD41pos	ANKRD11	FALSE	FALSE
ZMIZ11	0.0420831	0.949972	0.474	0.26	1	VE-CADposCD43negCD41pos	ZMIZ1	FALSE	TRUE
OBSL1	0.00282677	0.948848	0.474	0.187	1	VE-CADposCD43negCD41pos	OBSL1	FALSE	FALSE
S100A131	0.00165592	0.947554	0.789	0.436	1	VE-CADposCD43negCD41pos	S100A13	FALSE	FALSE
SIRT3	0.0115811	0.946562	0.368	0.148	1	VE-CADposCD43negCD41pos	SIRT3	FALSE	FALSE
THRA	0.00673008	0.945379	0.474	0.217	1	VE-CADposCD43negCD41pos	THRA	FALSE	TRUE
SETD9	0.0437815	0.945031	0.368	0.189	1	VE-CADposCD43negCD41pos	SETD9	FALSE	FALSE
PIM2	0.014708	0.94486	0.316	0.116	1	VE-CADposCD43negCD41pos	PIM2	FALSE	FALSE
SUPT3H	0.0342916	0.944671	0.368	0.187	1	VE-CADposCD43negCD41pos	SUPT3H	FALSE	FALSE
ZNF4441	0.000697375	0.944351	0.684	0.294	1	VE-CADposCD43negCD41pos	ZNF444	FALSE	TRUE
NPDC11	0.00506923	0.94419	0.632	0.29	1	VE-CADposCD43negCD41pos	NPDC1	FALSE	FALSE
MGA1	0.031956	0.943164	0.474	0.266	1	VE-CADposCD43negCD41pos	MGA	FALSE	TRUE
RASA2	0.0262623	0.942361	0.368	0.159	1	VE-CADposCD43negCD41pos	RASA2	FALSE	FALSE
GPC6	0.0267648	0.940678	0.316	0.129	1	VE-CADposCD43negCD41pos	GPC6	TRUE	FALSE
PFAS1	0.00126565	0.940129	0.526	0.195	1	VE-CADposCD43negCD41pos	PFAS	FALSE	FALSE
P2RY1	0.0179548	0.937803	0.368	0.15	1	VE-CADposCD43negCD41pos	P2RY1	TRUE	FALSE
POU2F21	0.0242224	0.937053	0.632	0.348	1	VE-CADposCD43negCD41pos	POU2F2	FALSE	TRUE
SERTAD3	0.0498522	0.934821	0.421	0.225	1	VE-CADposCD43negCD41pos	SERTAD3	FALSE	FALSE
ADGRA3	0.0317062	0.934597	0.316	0.133	1	VE-CADposCD43negCD41pos	ADGRA3	TRUE	FALSE
RBPMS1	0.0037103	0.934558	0.737	0.403	1	VE-CADposCD43negCD41pos	RBPMS	FALSE	FALSE
UACA1	0.0351657	0.934397	0.421	0.219	1	VE-CADposCD43negCD41pos	UACA	FALSE	FALSE
EIF2A	0.00257676	0.933638	1	0.573	1	VE-CADposCD43negCD41pos	EIF2A	FALSE	FALSE
FAM241A	0.0289188	0.933533	0.368	0.172	1	VE-CADposCD43negCD41pos	FAM241A	FALSE	FALSE
MAGT11	0.00112737	0.933324	0.632	0.27	1	VE-CADposCD43negCD41pos	MAGT1	FALSE	FALSE
LIMA11	0.0320105	0.932741	0.526	0.309	1	VE-CADposCD43negCD41pos	LIMA1	FALSE	FALSE
HDAC6	0.0475818	0.931971	0.368	0.187	1	VE-CADposCD43negCD41pos	HDAC6	FALSE	FALSE
XPNPEP1	0.0149026	0.930468	0.684	0.425	1	VE-CADposCD43negCD41pos	XPNPEP1	FALSE	FALSE
AL391069.31	0.0182781	0.929892	0.526	0.296	1	VE-CADposCD43negCD41pos	AL391069.3	FALSE	FALSE
DOT1L	0.0417784	0.929703	0.316	0.148	1	VE-CADposCD43negCD41pos	DOT1L	FALSE	TRUE
MED17	0.032283	0.928749	0.316	0.137	1	VE-CADposCD43negCD41pos	MED17	FALSE	FALSE
THTPA	0.0440257	0.928699	0.316	0.146	1	VE-CADposCD43negCD41pos	THTPA	FALSE	FALSE
MORC2	0.0141242	0.928677	0.316	0.116	1	VE-CADposCD43negCD41pos	MORC2	FALSE	FALSE
PPP1R211	0.0149564	0.925741	0.368	0.142	1	VE-CADposCD43negCD41pos	PPP1R21	FALSE	FALSE
ANKRD261	0.00684839	0.925557	0.632	0.313	1	VE-CADposCD43negCD41pos	ANKRD26	FALSE	FALSE
PANK31	0.00839007	0.924481	0.474	0.204	1	VE-CADposCD43negCD41pos	PANK3	FALSE	FALSE
GAD1	0.0286852	0.92244	0.263	0.099	1	VE-CADposCD43negCD41pos	GAD1	FALSE	FALSE
PLXND11	0.00479752	0.922204	0.632	0.288	1	VE-CADposCD43negCD41pos	PLXND1	TRUE	FALSE
TMEM1891	0.000487757	0.922189	0.684	0.268	1	VE-CADposCD43negCD41pos	TMEM189	FALSE	FALSE
ANKIB11	0.0070894	0.921665	0.421	0.161	1	VE-CADposCD43negCD41pos	ANKIB1	FALSE	FALSE
TAF3	0.0175078	0.921482	0.526	0.281	1	VE-CADposCD43negCD41pos	TAF3	FALSE	FALSE
ERCC3	0.0239727	0.920072	0.421	0.212	1	VE-CADposCD43negCD41pos	ERCC3	FALSE	FALSE
TTF11	0.0179151	0.918803	0.632	0.393	1	VE-CADposCD43negCD41pos	TTF1	FALSE	TRUE
ZNF6671	0.00298756	0.918673	0.421	0.148	1	VE-CADposCD43negCD41pos	ZNF667	FALSE	TRUE
FAM161A	0.00333143	0.918275	0.579	0.262	1	VE-CADposCD43negCD41pos	FAM161A	FALSE	FALSE
CFAP971	0.0155714	0.917933	0.684	0.446	1	VE-CADposCD43negCD41pos	CFAP97	FALSE	FALSE
KIF2A	0.00838084	0.917664	0.737	0.453	1	VE-CADposCD43negCD41pos	KIF2A	FALSE	FALSE
SPTBN11	0.00179191	0.917506	0.895	0.547	1	VE-CADposCD43negCD41pos	SPTBN1	FALSE	FALSE
PPP2R5D	0.025248	0.915235	0.368	0.155	1	VE-CADposCD43negCD41pos	PPP2R5D	FALSE	FALSE
PRMT3	0.0310528	0.91501	0.316	0.133	1	VE-CADposCD43negCD41pos	PRMT3	FALSE	TRUE
NUDT22	0.000689337	0.914023	0.684	0.305	1	VE-CADposCD43negCD41pos	NUDT22	FALSE	FALSE
ZNF317	0.0382116	0.91397	0.316	0.137	1	VE-CADposCD43negCD41pos	ZNF317	FALSE	TRUE
GADD45A	0.000373812	0.913646	0.842	0.481	1	VE-CADposCD43negCD41pos	GADD45A	FALSE	FALSE
TSPAN17	0.0251628	0.913538	0.368	0.157	1	VE-CADposCD43negCD41pos	TSPAN17	FALSE	FALSE
MMRN11	0.00203505	0.91318	0.789	0.429	1	VE-CADposCD43negCD41pos	MMRN1	FALSE	FALSE
SPIN2B	0.00175691	0.912756	0.579	0.26	1	VE-CADposCD43negCD41pos	SPIN2B	FALSE	FALSE
SLC12A51	0.000600074	0.912262	0.684	0.273	1	VE-CADposCD43negCD41pos	SLC12A5	TRUE	FALSE
EIF4ENIF1	0.0254473	0.912017	0.316	0.129	1	VE-CADposCD43negCD41pos	EIF4ENIF1	FALSE	FALSE
BTD	0.0119884	0.911537	0.316	0.116	1	VE-CADposCD43negCD41pos	BTD	FALSE	FALSE
STIM21	0.00771532	0.910907	0.526	0.245	1	VE-CADposCD43negCD41pos	STIM2	TRUE	FALSE
FYTTD1	0.0085276	0.909628	0.737	0.395	1	VE-CADposCD43negCD41pos	FYTTD1	FALSE	FALSE
KLHL51	0.00738461	0.908866	0.421	0.167	1	VE-CADposCD43negCD41pos	KLHL5	FALSE	FALSE
OGFOD1	0.0162426	0.907609	0.684	0.365	1	VE-CADposCD43negCD41pos	OGFOD1	FALSE	FALSE
CU638689.41	0.0149874	0.906532	0.368	0.157	1	VE-CADposCD43negCD41pos	CU638689.4	FALSE	FALSE
MSRB2	0.00135745	0.905602	0.947	0.547	1	VE-CADposCD43negCD41pos	MSRB2	FALSE	FALSE
TMEM69	0.00411963	0.905142	0.895	0.513	1	VE-CADposCD43negCD41pos	TMEM69	FALSE	FALSE
SNRK1	0.0248802	0.90488	0.421	0.202	1	VE-CADposCD43negCD41pos	SNRK	FALSE	FALSE
CFLAR1	0.000427038	0.904127	0.842	0.378	1	VE-CADposCD43negCD41pos	CFLAR	FALSE	FALSE
AEBP2	0.0211634	0.90342	0.421	0.195	1	VE-CADposCD43negCD41pos	AEBP2	FALSE	TRUE
FBRSL1	0.00166904	0.90272	0.526	0.208	1	VE-CADposCD43negCD41pos	FBRSL1	FALSE	FALSE
ZNHIT2	0.00914781	0.902617	0.368	0.148	1	VE-CADposCD43negCD41pos	ZNHIT2	FALSE	FALSE
TBP	0.00822695	0.902555	0.421	0.167	1	VE-CADposCD43negCD41pos	TBP	FALSE	TRUE
UGCG	0.0225375	0.902376	0.316	0.122	1	VE-CADposCD43negCD41pos	UGCG	FALSE	FALSE
LTN1	0.00148324	0.90225	0.579	0.223	1	VE-CADposCD43negCD41pos	LTN1	FALSE	FALSE
MFGE81	0.00767039	0.902	0.632	0.333	1	VE-CADposCD43negCD41pos	MFGE8	TRUE	FALSE
TBC1D22A	0.000524948	0.90101	0.632	0.245	1	VE-CADposCD43negCD41pos	TBC1D22A	FALSE	FALSE
URI1	0.000129045	0.899549	0.895	0.414	1	VE-CADposCD43negCD41pos	URI1	FALSE	FALSE
CREB1	0.0151976	0.899272	0.737	0.388	1	VE-CADposCD43negCD41pos	CREB1	FALSE	TRUE
MAPKAPK2	0.0174764	0.897732	0.526	0.288	1	VE-CADposCD43negCD41pos	MAPKAPK2	FALSE	FALSE
MED291	0.00269794	0.895398	0.632	0.3	1	VE-CADposCD43negCD41pos	MED29	FALSE	FALSE
AKAP7	0.0053919	0.89425	0.474	0.185	1	VE-CADposCD43negCD41pos	AKAP7	FALSE	FALSE
FAM78A	0.00550881	0.894018	0.526	0.249	1	VE-CADposCD43negCD41pos	FAM78A	FALSE	FALSE
UBE2Z1	0.0004959	0.893493	0.684	0.285	1	VE-CADposCD43negCD41pos	UBE2Z	FALSE	FALSE
CCDC102A1	0.00352412	0.892403	0.579	0.268	1	VE-CADposCD43negCD41pos	CCDC102A	FALSE	FALSE
TFPI1	0.000743689	0.891506	0.895	0.528	1	VE-CADposCD43negCD41pos	TFPI	TRUE	FALSE
CNOT41	0.00909008	0.891136	0.684	0.373	1	VE-CADposCD43negCD41pos	CNOT4	FALSE	FALSE
ZC3H7B	0.0136252	0.891057	0.316	0.122	1	VE-CADposCD43negCD41pos	ZC3H7B	FALSE	TRUE
TACC11	0.0254927	0.890328	0.789	0.436	1	VE-CADposCD43negCD41pos	TACC1	FALSE	FALSE
LIMS11	0.0196268	0.8902	0.947	0.657	1	VE-CADposCD43negCD41pos	LIMS1	TRUE	FALSE
RABGAP11	0.00488744	0.89008	0.579	0.258	1	VE-CADposCD43negCD41pos	RABGAP1	FALSE	FALSE
LAPTM4B1	0.00150974	0.889201	0.947	0.775	1	VE-CADposCD43negCD41pos	LAPTM4B	FALSE	FALSE
MTPAP	0.0143565	0.888868	0.421	0.185	1	VE-CADposCD43negCD41pos	MTPAP	FALSE	FALSE
WDR591	0.021564	0.888855	0.474	0.24	1	VE-CADposCD43negCD41pos	WDR59	FALSE	FALSE
ASB3	0.0391214	0.888443	0.263	0.109	1	VE-CADposCD43negCD41pos	ASB3	FALSE	FALSE
C9orf64	0.0494489	0.887243	0.263	0.114	1	VE-CADposCD43negCD41pos	C9orf64	FALSE	FALSE
WDR13	0.0020114	0.886729	0.684	0.322	1	VE-CADposCD43negCD41pos	WDR13	FALSE	FALSE
ACTR5	0.0367051	0.886606	0.263	0.103	1	VE-CADposCD43negCD41pos	ACTR5	FALSE	FALSE
TMEM186	0.0444046	0.886228	0.368	0.191	1	VE-CADposCD43negCD41pos	TMEM186	FALSE	FALSE
SLC16A3	0.0110738	0.886089	0.737	0.47	1	VE-CADposCD43negCD41pos	SLC16A3	FALSE	FALSE
EP400	0.0115686	0.884732	0.526	0.266	1	VE-CADposCD43negCD41pos	EP400	FALSE	FALSE
ATM1	0.00345067	0.884377	0.526	0.236	1	VE-CADposCD43negCD41pos	ATM	FALSE	FALSE
FDXR	0.0135275	0.883068	0.474	0.223	1	VE-CADposCD43negCD41pos	FDXR	FALSE	FALSE
MFSD14C	0.0168692	0.883007	0.474	0.225	1	VE-CADposCD43negCD41pos	MFSD14C	FALSE	FALSE
LIN28B1	0.00330044	0.882836	0.684	0.35	1	VE-CADposCD43negCD41pos	LIN28B	FALSE	TRUE
ZNF33B	0.0111615	0.881082	0.579	0.296	1	VE-CADposCD43negCD41pos	ZNF33B	FALSE	TRUE
TRAPPC21	0.000111605	0.879703	0.632	0.204	1	VE-CADposCD43negCD41pos	TRAPPC2	FALSE	FALSE
MPP6	0.0309978	0.877091	0.421	0.193	1	VE-CADposCD43negCD41pos	MPP6	FALSE	FALSE
KPNA6	0.00517707	0.876424	0.684	0.361	1	VE-CADposCD43negCD41pos	KPNA6	FALSE	FALSE
PDE4D	0.0227907	0.874863	0.263	0.092	1	VE-CADposCD43negCD41pos	PDE4D	FALSE	FALSE
CD58	0.00362361	0.87271	0.526	0.225	1	VE-CADposCD43negCD41pos	CD58	TRUE	FALSE
VAC14	0.00147215	0.87152	0.526	0.219	1	VE-CADposCD43negCD41pos	VAC14	FALSE	FALSE
SNRNP48	0.00419481	0.86941	0.632	0.307	1	VE-CADposCD43negCD41pos	SNRNP48	FALSE	FALSE
SERPING11	0.000788674	0.868777	0.895	0.579	1	VE-CADposCD43negCD41pos	SERPING1	FALSE	FALSE
SIAH1	0.00348849	0.868508	0.526	0.227	1	VE-CADposCD43negCD41pos	SIAH1	FALSE	FALSE
WDR541	0.00409378	0.868437	0.789	0.483	1	VE-CADposCD43negCD41pos	WDR54	FALSE	FALSE
ARL31	0.0338885	0.868201	0.737	0.425	1	VE-CADposCD43negCD41pos	ARL3	FALSE	FALSE
NCOA5	0.00334682	0.868046	0.421	0.155	1	VE-CADposCD43negCD41pos	NCOA5	FALSE	FALSE
UBTD11	0.00423954	0.866603	0.474	0.185	1	VE-CADposCD43negCD41pos	UBTD1	FALSE	FALSE
THAP12	0.0215423	0.866538	0.421	0.202	1	VE-CADposCD43negCD41pos	THAP12	FALSE	TRUE
LCOR1	0.00253189	0.865272	0.632	0.283	1	VE-CADposCD43negCD41pos	LCOR	FALSE	TRUE
NME7	0.0188432	0.863353	0.526	0.288	1	VE-CADposCD43negCD41pos	NME7	FALSE	FALSE
PPIP5K2	0.000782488	0.86316	0.737	0.328	1	VE-CADposCD43negCD41pos	PPIP5K2	FALSE	FALSE
EDEM1	0.000616496	0.862923	0.316	0.079	1	VE-CADposCD43negCD41pos	EDEM1	FALSE	FALSE
SLC8B11	0.00901397	0.860776	0.421	0.17	1	VE-CADposCD43negCD41pos	SLC8B1	TRUE	FALSE
TEX10	0.00762783	0.860451	0.579	0.283	1	VE-CADposCD43negCD41pos	TEX10	FALSE	FALSE
SCPEP1	0.0347973	0.860379	0.421	0.236	1	VE-CADposCD43negCD41pos	SCPEP1	FALSE	FALSE
EXOG	0.0328827	0.859116	0.368	0.174	1	VE-CADposCD43negCD41pos	EXOG	FALSE	FALSE
CTNND11	0.0445827	0.858326	0.421	0.225	1	VE-CADposCD43negCD41pos	CTNND1	TRUE	FALSE
ZNF44	0.00800495	0.855873	0.368	0.135	1	VE-CADposCD43negCD41pos	ZNF44	FALSE	TRUE
RUNDC1	0.00223778	0.854384	0.526	0.206	1	VE-CADposCD43negCD41pos	RUNDC1	FALSE	FALSE
MDFIC	0.0450634	0.854242	0.421	0.225	1	VE-CADposCD43negCD41pos	MDFIC	FALSE	FALSE
PTPN121	0.000402863	0.854082	0.737	0.311	1	VE-CADposCD43negCD41pos	PTPN12	FALSE	FALSE
CBY11	0.0033708	0.853066	0.632	0.307	1	VE-CADposCD43negCD41pos	CBY1	FALSE	FALSE
TYW3	0.041255	0.852875	0.684	0.448	1	VE-CADposCD43negCD41pos	TYW3	FALSE	FALSE
WDR331	0.0376616	0.852795	0.737	0.515	1	VE-CADposCD43negCD41pos	WDR33	FALSE	FALSE
UTRN1	0.00472971	0.852567	0.579	0.262	1	VE-CADposCD43negCD41pos	UTRN	FALSE	FALSE
CINP	0.000787593	0.850689	0.789	0.391	1	VE-CADposCD43negCD41pos	CINP	FALSE	FALSE
RAB3GAP1	0.00236149	0.849946	0.526	0.206	1	VE-CADposCD43negCD41pos	RAB3GAP1	FALSE	FALSE
CLU	0.00177541	0.848443	0.684	0.345	1	VE-CADposCD43negCD41pos	CLU	TRUE	FALSE
FAM168B	0.0252974	0.847338	0.368	0.167	1	VE-CADposCD43negCD41pos	FAM168B	FALSE	FALSE
AC090204.11	0.011314	0.847149	0.632	0.348	1	VE-CADposCD43negCD41pos	AC090204.1	FALSE	FALSE
IGFBP21	0.00264292	0.845051	0.842	0.597	1	VE-CADposCD43negCD41pos	IGFBP2	FALSE	FALSE
SSBP31	0.0219041	0.844421	0.737	0.457	1	VE-CADposCD43negCD41pos	SSBP3	FALSE	FALSE
HERPUD21	0.0194616	0.843726	0.474	0.223	1	VE-CADposCD43negCD41pos	HERPUD2	FALSE	FALSE
PIK3C3	0.031682	0.84368	0.421	0.204	1	VE-CADposCD43negCD41pos	PIK3C3	FALSE	FALSE
EXOC31	0.0455753	0.84365	0.368	0.189	1	VE-CADposCD43negCD41pos	EXOC3	FALSE	FALSE
TUT11	0.014787	0.843533	0.368	0.148	1	VE-CADposCD43negCD41pos	TUT1	FALSE	FALSE
PAXIP1	0.0260385	0.842833	0.263	0.094	1	VE-CADposCD43negCD41pos	PAXIP1	FALSE	FALSE
ZMYM41	0.00235781	0.84229	0.684	0.311	1	VE-CADposCD43negCD41pos	ZMYM4	FALSE	FALSE
CREB3L41	0.0089314	0.842228	0.579	0.266	1	VE-CADposCD43negCD41pos	CREB3L4	FALSE	TRUE
EXOC1	0.00247832	0.8403	0.684	0.311	1	VE-CADposCD43negCD41pos	EXOC1	FALSE	FALSE
RGS3	0.00365251	0.840296	0.579	0.247	1	VE-CADposCD43negCD41pos	RGS3	FALSE	FALSE
FRAT21	0.0116133	0.840203	0.526	0.255	1	VE-CADposCD43negCD41pos	FRAT2	FALSE	FALSE
RPUSD4	0.000701363	0.840025	0.789	0.388	1	VE-CADposCD43negCD41pos	RPUSD4	FALSE	FALSE
IFIT1	0.000601047	0.839904	0.474	0.157	1	VE-CADposCD43negCD41pos	IFIT1	FALSE	FALSE
C11orf11	0.00713745	0.837976	0.684	0.391	1	VE-CADposCD43negCD41pos	C11orf1	FALSE	FALSE
NEK91	0.0142693	0.837176	0.474	0.223	1	VE-CADposCD43negCD41pos	NEK9	FALSE	FALSE
UBE2W	0.0190589	0.835151	0.474	0.221	1	VE-CADposCD43negCD41pos	UBE2W	FALSE	FALSE
NUFIP1	0.00156719	0.834355	0.684	0.29	1	VE-CADposCD43negCD41pos	NUFIP1	FALSE	TRUE
PACS1	0.0136191	0.834231	0.421	0.182	1	VE-CADposCD43negCD41pos	PACS1	FALSE	FALSE
IQCB1	0.03602	0.83258	0.474	0.255	1	VE-CADposCD43negCD41pos	IQCB1	FALSE	FALSE
SLC25A22	0.0021769	0.831763	0.526	0.2	1	VE-CADposCD43negCD41pos	SLC25A22	FALSE	FALSE
C19orf12	0.00124254	0.828972	0.526	0.197	1	VE-CADposCD43negCD41pos	C19orf12	FALSE	FALSE
PURB	0.0180503	0.828835	0.368	0.161	1	VE-CADposCD43negCD41pos	PURB	FALSE	TRUE
THEM61	0.00109916	0.828715	0.737	0.345	1	VE-CADposCD43negCD41pos	THEM6	FALSE	FALSE
FAM110A	0.0167626	0.828429	0.474	0.221	1	VE-CADposCD43negCD41pos	FAM110A	FALSE	FALSE
ZMYM51	0.00997689	0.827861	0.474	0.204	1	VE-CADposCD43negCD41pos	ZMYM5	FALSE	FALSE
ELOVL5	0.0141202	0.82655	0.789	0.455	1	VE-CADposCD43negCD41pos	ELOVL5	FALSE	FALSE
ARRDC1	0.0025282	0.824239	0.632	0.298	1	VE-CADposCD43negCD41pos	ARRDC1	FALSE	FALSE
RPAIN	0.00101172	0.824174	1	0.614	1	VE-CADposCD43negCD41pos	RPAIN	FALSE	FALSE
PLEKHA31	0.00490044	0.823679	0.526	0.245	1	VE-CADposCD43negCD41pos	PLEKHA3	FALSE	FALSE
SRBD1	0.0205335	0.822235	0.421	0.182	1	VE-CADposCD43negCD41pos	SRBD1	FALSE	FALSE
ZNF7701	0.00104916	0.822067	0.737	0.35	1	VE-CADposCD43negCD41pos	ZNF770	FALSE	TRUE
BACH1	0.0491825	0.821985	0.368	0.174	1	VE-CADposCD43negCD41pos	BACH1	FALSE	TRUE
MED10	0.00161301	0.821801	0.895	0.479	1	VE-CADposCD43negCD41pos	MED10	FALSE	FALSE
REEP6	0.0188833	0.821251	0.263	0.092	1	VE-CADposCD43negCD41pos	REEP6	FALSE	FALSE
PGS1	0.0183187	0.821101	0.474	0.223	1	VE-CADposCD43negCD41pos	PGS1	FALSE	FALSE
PNMA11	0.00101741	0.819064	0.684	0.279	1	VE-CADposCD43negCD41pos	PNMA1	FALSE	FALSE
WASF11	0.00179972	0.817884	0.684	0.3	1	VE-CADposCD43negCD41pos	WASF1	FALSE	FALSE
ZBED51	0.0318678	0.816666	0.421	0.204	1	VE-CADposCD43negCD41pos	ZBED5	FALSE	TRUE
CDC23	0.00678655	0.816525	0.579	0.29	1	VE-CADposCD43negCD41pos	CDC23	FALSE	FALSE
IFT521	0.0028751	0.816502	0.737	0.367	1	VE-CADposCD43negCD41pos	IFT52	FALSE	FALSE
PACSIN2	0.00666172	0.816051	0.684	0.35	1	VE-CADposCD43negCD41pos	PACSIN2	TRUE	FALSE
TMUB21	0.00112493	0.815027	0.684	0.281	1	VE-CADposCD43negCD41pos	TMUB2	FALSE	FALSE
ZFHX31	0.00511104	0.814625	0.474	0.187	1	VE-CADposCD43negCD41pos	ZFHX3	FALSE	TRUE
HDAC5	0.00640951	0.814567	0.579	0.277	1	VE-CADposCD43negCD41pos	HDAC5	FALSE	FALSE
IFNGR21	0.00476161	0.813554	0.684	0.361	1	VE-CADposCD43negCD41pos	IFNGR2	TRUE	FALSE
MAN2C1	0.00410684	0.813521	0.579	0.24	1	VE-CADposCD43negCD41pos	MAN2C1	FALSE	FALSE
VASP	0.00507001	0.812647	0.895	0.62	1	VE-CADposCD43negCD41pos	VASP	FALSE	FALSE
CLDN101	0.00881286	0.811984	0.579	0.27	1	VE-CADposCD43negCD41pos	CLDN10	FALSE	FALSE
CEBPB1	0.000808079	0.811817	0.947	0.558	1	VE-CADposCD43negCD41pos	CEBPB	FALSE	TRUE
TIMP3	0.0102938	0.809702	0.737	0.412	1	VE-CADposCD43negCD41pos	TIMP3	FALSE	FALSE
LONRF1	0.0188286	0.809509	0.421	0.178	1	VE-CADposCD43negCD41pos	LONRF1	FALSE	FALSE
RNF135	0.0213482	0.809481	0.474	0.245	1	VE-CADposCD43negCD41pos	RNF135	FALSE	FALSE
GNAI11	0.00261756	0.807534	0.895	0.519	1	VE-CADposCD43negCD41pos	GNAI1	TRUE	FALSE
LCMT11	0.0251506	0.807528	0.789	0.453	1	VE-CADposCD43negCD41pos	LCMT1	FALSE	FALSE
CPXM11	0.00418445	0.806216	0.789	0.487	1	VE-CADposCD43negCD41pos	CPXM1	FALSE	FALSE
EVA1B	0.00291016	0.804616	0.789	0.5	1	VE-CADposCD43negCD41pos	EVA1B	FALSE	FALSE
LHFPL6	0.0138083	0.804402	0.263	0.088	1	VE-CADposCD43negCD41pos	LHFPL6	FALSE	FALSE
NFAT51	0.029347	0.804378	0.421	0.206	1	VE-CADposCD43negCD41pos	NFAT5	FALSE	TRUE
MAP41	0.00649771	0.804032	0.632	0.305	1	VE-CADposCD43negCD41pos	MAP4	FALSE	FALSE
TMEM1631	0.015856	0.799994	0.632	0.358	1	VE-CADposCD43negCD41pos	TMEM163	FALSE	FALSE
ACSS1	0.0354796	0.798828	0.526	0.296	1	VE-CADposCD43negCD41pos	ACSS1	FALSE	FALSE
ZNF620	0.0246225	0.798462	0.316	0.124	1	VE-CADposCD43negCD41pos	ZNF620	FALSE	TRUE
AKT1S1	0.00293418	0.796566	0.737	0.403	1	VE-CADposCD43negCD41pos	AKT1S1	FALSE	FALSE
TBC1D10B	0.0101072	0.794424	0.474	0.217	1	VE-CADposCD43negCD41pos	TBC1D10B	FALSE	FALSE
ALDH7A11	0.0350706	0.793794	0.579	0.356	1	VE-CADposCD43negCD41pos	ALDH7A1	FALSE	FALSE
ARMCX1	0.00328321	0.793605	0.579	0.273	1	VE-CADposCD43negCD41pos	ARMCX1	FALSE	FALSE
BCAS2	0.00148755	0.793193	0.947	0.5	1	VE-CADposCD43negCD41pos	BCAS2	FALSE	FALSE
ZNF6521	0.0370529	0.793055	0.421	0.217	1	VE-CADposCD43negCD41pos	ZNF652	FALSE	TRUE
BNIP3	0.00497324	0.791896	0.684	0.369	1	VE-CADposCD43negCD41pos	BNIP3	FALSE	FALSE
ZNF5031	0.0250825	0.790108	0.474	0.225	1	VE-CADposCD43negCD41pos	ZNF503	FALSE	TRUE
CLPB	0.0124726	0.788388	0.421	0.176	1	VE-CADposCD43negCD41pos	CLPB	FALSE	FALSE
WASHC4	0.00107934	0.788317	0.737	0.358	1	VE-CADposCD43negCD41pos	WASHC4	FALSE	FALSE
AC009403.1	0.0234507	0.788307	0.368	0.159	1	VE-CADposCD43negCD41pos	AC009403.1	FALSE	FALSE
VAMP51	0.000777553	0.787579	0.947	0.588	1	VE-CADposCD43negCD41pos	VAMP5	TRUE	FALSE
JUP1	0.0206887	0.786512	0.789	0.521	1	VE-CADposCD43negCD41pos	JUP	TRUE	FALSE
ZNF414	0.016208	0.785197	0.474	0.223	1	VE-CADposCD43negCD41pos	ZNF414	FALSE	TRUE
MTSS1	0.00951663	0.785047	0.474	0.204	1	VE-CADposCD43negCD41pos	MTSS1	FALSE	FALSE
PLVAP1	0.00252832	0.785037	0.895	0.528	1	VE-CADposCD43negCD41pos	PLVAP	TRUE	FALSE
BEX11	0.00364136	0.784567	0.632	0.303	1	VE-CADposCD43negCD41pos	BEX1	FALSE	FALSE
RNF2	0.00488423	0.784281	0.684	0.356	1	VE-CADposCD43negCD41pos	RNF2	FALSE	FALSE
CD3EAP	0.00174785	0.780612	0.632	0.288	1	VE-CADposCD43negCD41pos	CD3EAP	FALSE	FALSE
SGO2	0.0220686	0.780498	0.579	0.333	1	VE-CADposCD43negCD41pos	SGO2	FALSE	FALSE
BST21	0.0046567	0.779698	0.947	0.629	1	VE-CADposCD43negCD41pos	BST2	TRUE	FALSE
MAIP11	0.00383417	0.779677	0.684	0.309	1	VE-CADposCD43negCD41pos	MAIP1	FALSE	FALSE
DARS2	0.00483729	0.779133	0.421	0.155	1	VE-CADposCD43negCD41pos	DARS2	FALSE	FALSE
MIA2	0.0011068	0.778979	0.684	0.275	1	VE-CADposCD43negCD41pos	MIA2	FALSE	FALSE
EVL1	0.00377699	0.778135	0.947	0.605	1	VE-CADposCD43negCD41pos	EVL	FALSE	FALSE
RREB1	0.043986	0.777784	0.368	0.18	1	VE-CADposCD43negCD41pos	RREB1	FALSE	TRUE
MAP1B1	0.0196484	0.777643	0.368	0.152	1	VE-CADposCD43negCD41pos	MAP1B	FALSE	FALSE
IFT74	0.00630845	0.777522	0.579	0.268	1	VE-CADposCD43negCD41pos	IFT74	FALSE	FALSE
SLC25A37	0.00402083	0.77656	0.789	0.433	1	VE-CADposCD43negCD41pos	SLC25A37	FALSE	FALSE
SDE2	0.00972318	0.776039	0.316	0.112	1	VE-CADposCD43negCD41pos	SDE2	FALSE	FALSE
TIE11	0.00125398	0.773931	0.895	0.521	1	VE-CADposCD43negCD41pos	TIE1	TRUE	FALSE
JAML1	0.00379288	0.773114	0.895	0.491	1	VE-CADposCD43negCD41pos	JAML	FALSE	FALSE
MDFI1	0.00235299	0.772424	0.947	0.554	1	VE-CADposCD43negCD41pos	MDFI	FALSE	FALSE
NUDCD3	0.00251972	0.772205	0.632	0.298	1	VE-CADposCD43negCD41pos	NUDCD3	FALSE	FALSE
JAK3	0.0421	0.772032	0.316	0.146	1	VE-CADposCD43negCD41pos	JAK3	FALSE	FALSE
MMP24OS	0.00356392	0.771908	0.737	0.466	1	VE-CADposCD43negCD41pos	MMP24OS	FALSE	FALSE
BAD	0.00165348	0.771261	0.632	0.277	1	VE-CADposCD43negCD41pos	BAD	FALSE	FALSE
RAI141	0.0324313	0.769829	0.421	0.195	1	VE-CADposCD43negCD41pos	RAI14	FALSE	FALSE
NCOA71	0.000532166	0.768636	0.895	0.483	1	VE-CADposCD43negCD41pos	NCOA7	FALSE	TRUE
MOB2	0.0155416	0.768362	0.579	0.318	1	VE-CADposCD43negCD41pos	MOB2	FALSE	FALSE
CBX6	0.0148628	0.76754	0.526	0.24	1	VE-CADposCD43negCD41pos	CBX6	FALSE	FALSE
COQ51	0.000382298	0.767235	0.842	0.395	1	VE-CADposCD43negCD41pos	COQ5	FALSE	FALSE
EXD3	0.0102292	0.766872	0.316	0.109	1	VE-CADposCD43negCD41pos	EXD3	FALSE	FALSE
2007-03-01	0.00196418	0.766279	0.789	0.455	1	VE-CADposCD43negCD41pos	2007-03-01	FALSE	FALSE
RGS18	0.00773946	0.765828	0.684	0.352	1	VE-CADposCD43negCD41pos	RGS18	FALSE	FALSE
RNF113A	0.0113673	0.765301	0.526	0.255	1	VE-CADposCD43negCD41pos	RNF113A	FALSE	FALSE
HVCN11	0.021898	0.764505	0.474	0.236	1	VE-CADposCD43negCD41pos	HVCN1	FALSE	FALSE
MECP2	0.0125994	0.764095	0.579	0.309	1	VE-CADposCD43negCD41pos	MECP2	FALSE	TRUE
CTBP2	0.000301453	0.763917	0.947	0.481	1	VE-CADposCD43negCD41pos	CTBP2	FALSE	TRUE
GTF2A11	0.0441685	0.76216	0.368	0.176	1	VE-CADposCD43negCD41pos	GTF2A1	FALSE	FALSE
RAB131	0.00332389	0.760147	0.895	0.569	1	VE-CADposCD43negCD41pos	RAB13	TRUE	FALSE
TRAF4	0.0121427	0.76004	0.579	0.292	1	VE-CADposCD43negCD41pos	TRAF4	FALSE	FALSE
TIAL1	0.00714884	0.758953	0.842	0.552	1	VE-CADposCD43negCD41pos	TIAL1	FALSE	FALSE
CSF3R1	0.0320406	0.757431	0.684	0.421	1	VE-CADposCD43negCD41pos	CSF3R	TRUE	FALSE
RELT	0.00915023	0.756761	0.368	0.144	1	VE-CADposCD43negCD41pos	RELT	TRUE	FALSE
CRNKL1	0.001748	0.7561	0.684	0.307	1	VE-CADposCD43negCD41pos	CRNKL1	FALSE	FALSE
TNIP21	0.00127742	0.754981	0.684	0.313	1	VE-CADposCD43negCD41pos	TNIP2	FALSE	FALSE
DIAPH2	0.0178276	0.754509	0.421	0.18	1	VE-CADposCD43negCD41pos	DIAPH2	FALSE	FALSE
INTS31	0.0186799	0.753408	0.526	0.255	1	VE-CADposCD43negCD41pos	INTS3	FALSE	FALSE
HOPX1	0.00280737	0.753216	0.895	0.485	1	VE-CADposCD43negCD41pos	HOPX	FALSE	TRUE
SIPA11	0.0183482	0.75288	0.895	0.489	1	VE-CADposCD43negCD41pos	SIPA1	FALSE	FALSE
DYNC2LI1	0.0261682	0.751374	0.368	0.17	1	VE-CADposCD43negCD41pos	DYNC2LI1	FALSE	FALSE
DDX19A	0.0292788	0.751256	0.474	0.275	1	VE-CADposCD43negCD41pos	DDX19A	FALSE	FALSE
HEATR1	0.0045809	0.750526	0.579	0.253	1	VE-CADposCD43negCD41pos	HEATR1	FALSE	FALSE
SQLE	0.00480252	0.750153	0.842	0.528	1	VE-CADposCD43negCD41pos	SQLE	FALSE	FALSE
ELMO1	0.00319045	0.74981	0.842	0.423	1	VE-CADposCD43negCD41pos	ELMO1	FALSE	FALSE
FXYD61	0.0165258	0.749739	0.579	0.311	1	VE-CADposCD43negCD41pos	FXYD6	TRUE	FALSE
ZFAND3	0.0338545	0.748998	0.474	0.234	1	VE-CADposCD43negCD41pos	ZFAND3	FALSE	FALSE
RAB31	0.0258949	0.74666	0.474	0.238	1	VE-CADposCD43negCD41pos	RAB31	FALSE	FALSE
QPRT1	0.00535618	0.746553	0.895	0.599	1	VE-CADposCD43negCD41pos	QPRT	FALSE	FALSE
SLC25A241	0.0202254	0.745525	0.474	0.225	1	VE-CADposCD43negCD41pos	SLC25A24	FALSE	FALSE
SIRT61	0.041543	0.745039	0.474	0.279	1	VE-CADposCD43negCD41pos	SIRT6	FALSE	FALSE
CDK121	0.0410103	0.744507	0.632	0.401	1	VE-CADposCD43negCD41pos	CDK12	FALSE	FALSE
FNDC3A1	0.0250478	0.744236	0.579	0.309	1	VE-CADposCD43negCD41pos	FNDC3A	FALSE	FALSE
PDCD2L	0.0445587	0.743926	0.421	0.215	1	VE-CADposCD43negCD41pos	PDCD2L	FALSE	FALSE
S100A161	0.0257968	0.743677	0.579	0.35	1	VE-CADposCD43negCD41pos	S100A16	FALSE	FALSE
NKIRAS21	0.00757445	0.74318	0.684	0.406	1	VE-CADposCD43negCD41pos	NKIRAS2	FALSE	FALSE
CPSF21	0.00433015	0.742503	0.684	0.354	1	VE-CADposCD43negCD41pos	CPSF2	FALSE	FALSE
FUNDC1	0.0231104	0.739812	0.684	0.384	1	VE-CADposCD43negCD41pos	FUNDC1	FALSE	FALSE
RIN3	0.00790133	0.739352	0.474	0.195	1	VE-CADposCD43negCD41pos	RIN3	FALSE	FALSE
ATP6V1H1	0.0283442	0.738973	0.632	0.361	1	VE-CADposCD43negCD41pos	ATP6V1H	FALSE	FALSE
NUDT141	0.0282366	0.738311	0.579	0.32	1	VE-CADposCD43negCD41pos	NUDT14	FALSE	FALSE
SUMF21	0.00565871	0.738068	0.842	0.59	1	VE-CADposCD43negCD41pos	SUMF2	FALSE	FALSE
PIGK1	0.00432806	0.737643	0.526	0.225	1	VE-CADposCD43negCD41pos	PIGK	FALSE	FALSE
ODF2L1	0.0365205	0.737011	0.579	0.35	1	VE-CADposCD43negCD41pos	ODF2L	FALSE	FALSE
NF2	0.00529057	0.736337	0.421	0.17	1	VE-CADposCD43negCD41pos	NF2	FALSE	FALSE
PML1	0.0469898	0.736129	0.632	0.367	1	VE-CADposCD43negCD41pos	PML	FALSE	TRUE
SP31	0.0209716	0.735333	0.526	0.275	1	VE-CADposCD43negCD41pos	SP3	FALSE	TRUE
ANGPT11	0.00224432	0.735078	1	0.562	1	VE-CADposCD43negCD41pos	ANGPT1	TRUE	FALSE
PPP2R2A	0.00486784	0.731967	0.895	0.519	1	VE-CADposCD43negCD41pos	PPP2R2A	FALSE	FALSE
C12orf761	0.0142706	0.731687	0.632	0.371	1	VE-CADposCD43negCD41pos	C12orf76	FALSE	FALSE
AL021453.1	0.0334434	0.731078	0.368	0.161	1	VE-CADposCD43negCD41pos	AL021453.1	FALSE	FALSE
NKG71	0.0156282	0.729713	0.421	0.187	1	VE-CADposCD43negCD41pos	NKG7	FALSE	FALSE
HDGFL3	0.0444501	0.729431	0.474	0.279	1	VE-CADposCD43negCD41pos	HDGFL3	FALSE	FALSE
ZNF1211	0.0136948	0.728688	0.474	0.206	1	VE-CADposCD43negCD41pos	ZNF121	FALSE	TRUE
HIST1H2AH1	0.0372298	0.728404	0.368	0.17	1	VE-CADposCD43negCD41pos	HIST1H2AH	FALSE	FALSE
SLC35E1	0.0151407	0.727549	0.474	0.223	1	VE-CADposCD43negCD41pos	SLC35E1	FALSE	FALSE
TMEM126B	0.00413393	0.727183	0.947	0.547	1	VE-CADposCD43negCD41pos	TMEM126B	FALSE	FALSE
ADAM151	0.00914847	0.726445	0.632	0.345	1	VE-CADposCD43negCD41pos	ADAM15	TRUE	FALSE
UQCC1	0.0223369	0.726059	0.526	0.279	1	VE-CADposCD43negCD41pos	UQCC1	FALSE	FALSE
BOD11	0.00581272	0.725845	0.789	0.519	1	VE-CADposCD43negCD41pos	BOD1	FALSE	FALSE
SMARCD21	0.00416857	0.725491	0.632	0.303	1	VE-CADposCD43negCD41pos	SMARCD2	FALSE	FALSE
CDK11A	0.00722962	0.724452	0.579	0.273	1	VE-CADposCD43negCD41pos	CDK11A	FALSE	FALSE
CMTR2	0.0234533	0.723852	0.474	0.225	1	VE-CADposCD43negCD41pos	CMTR2	FALSE	FALSE
TUSC31	0.0299557	0.723521	0.474	0.245	1	VE-CADposCD43negCD41pos	TUSC3	FALSE	FALSE
ENTPD61	0.0408588	0.723143	0.421	0.219	1	VE-CADposCD43negCD41pos	ENTPD6	TRUE	FALSE
PXDN1	0.0104083	0.723089	0.684	0.373	1	VE-CADposCD43negCD41pos	PXDN	TRUE	FALSE
SLC12A91	0.00727308	0.722967	0.632	0.313	1	VE-CADposCD43negCD41pos	SLC12A9	TRUE	FALSE
EFCAB2	0.0113975	0.722135	0.474	0.21	1	VE-CADposCD43negCD41pos	EFCAB2	FALSE	FALSE
DPH7	0.00622978	0.721957	0.632	0.303	1	VE-CADposCD43negCD41pos	DPH7	FALSE	FALSE
UNC119	0.0132151	0.720647	0.526	0.253	1	VE-CADposCD43negCD41pos	UNC119	FALSE	FALSE
SMG9	0.0229068	0.720348	0.526	0.26	1	VE-CADposCD43negCD41pos	SMG9	FALSE	FALSE
JMJD4	0.00389678	0.719848	0.526	0.215	1	VE-CADposCD43negCD41pos	JMJD4	FALSE	FALSE
PALLD1	0.0358331	0.718441	0.526	0.279	1	VE-CADposCD43negCD41pos	PALLD	FALSE	FALSE
AKIRIN1	0.000740448	0.717681	0.895	0.543	1	VE-CADposCD43negCD41pos	AKIRIN1	FALSE	FALSE
FAM207A	0.00186271	0.717049	0.895	0.536	1	VE-CADposCD43negCD41pos	FAM207A	FALSE	FALSE
ORC21	0.01958	0.716625	0.368	0.152	1	VE-CADposCD43negCD41pos	ORC2	FALSE	FALSE
MEAF61	0.00350904	0.716275	0.947	0.59	1	VE-CADposCD43negCD41pos	MEAF6	FALSE	FALSE
GON4L1	0.0265447	0.71326	0.632	0.371	1	VE-CADposCD43negCD41pos	GON4L	FALSE	TRUE
AC067852.2	0.0344121	0.711939	0.368	0.161	1	VE-CADposCD43negCD41pos	AC067852.2	FALSE	FALSE
NFE2	0.000729892	0.711622	0.895	0.433	1	VE-CADposCD43negCD41pos	NFE2	FALSE	TRUE
CENPN	0.0238024	0.708674	0.684	0.395	1	VE-CADposCD43negCD41pos	CENPN	FALSE	FALSE
IFITM31	0.00574874	0.708418	0.947	0.627	1	VE-CADposCD43negCD41pos	IFITM3	TRUE	FALSE
IGFBP41	0.000964069	0.708386	0.947	0.464	1	VE-CADposCD43negCD41pos	IGFBP4	FALSE	FALSE
STARD3NL	0.0289921	0.706817	0.789	0.485	1	VE-CADposCD43negCD41pos	STARD3NL	FALSE	FALSE
PQLC11	0.036806	0.705158	0.421	0.215	1	VE-CADposCD43negCD41pos	PQLC1	FALSE	FALSE
GFI11	0.0472367	0.704409	0.474	0.238	1	VE-CADposCD43negCD41pos	GFI1	FALSE	TRUE
MRPL30	0.00364682	0.703761	0.684	0.369	1	VE-CADposCD43negCD41pos	MRPL30	FALSE	FALSE
SH3BP1	0.00211498	0.703667	0.737	0.371	1	VE-CADposCD43negCD41pos	SH3BP1	FALSE	FALSE
RHEB	0.00940789	0.702285	1	0.693	1	VE-CADposCD43negCD41pos	RHEB	FALSE	FALSE
GCC21	0.038461	0.702249	0.684	0.476	1	VE-CADposCD43negCD41pos	GCC2	FALSE	FALSE
FXR11	0.00100529	0.702179	1	0.687	1	VE-CADposCD43negCD41pos	FXR1	FALSE	FALSE
NDE11	0.0310595	0.701142	0.421	0.212	1	VE-CADposCD43negCD41pos	NDE1	FALSE	FALSE
MFAP1	0.0210729	0.698818	0.842	0.464	1	VE-CADposCD43negCD41pos	MFAP1	FALSE	FALSE
ERGIC31	0.00122858	0.698795	1	0.747	1	VE-CADposCD43negCD41pos	ERGIC3	FALSE	FALSE
RP9	0.000538364	0.698736	0.684	0.281	1	VE-CADposCD43negCD41pos	RP9	FALSE	FALSE
RNF168	0.00767219	0.698069	0.579	0.281	1	VE-CADposCD43negCD41pos	RNF168	FALSE	FALSE
LSM14A	0.00947784	0.696445	0.947	0.586	1	VE-CADposCD43negCD41pos	LSM14A	FALSE	FALSE
PDLIM21	0.00985283	0.693409	0.789	0.448	1	VE-CADposCD43negCD41pos	PDLIM2	FALSE	FALSE
PTPN1	0.00374641	0.693015	0.684	0.326	1	VE-CADposCD43negCD41pos	PTPN1	FALSE	FALSE
HELZ	0.0154954	0.692886	0.526	0.255	1	VE-CADposCD43negCD41pos	HELZ	FALSE	FALSE
SUGP2	0.000198357	0.692265	0.895	0.38	1	VE-CADposCD43negCD41pos	SUGP2	FALSE	FALSE
BCKDK	0.00207922	0.691314	0.895	0.511	1	VE-CADposCD43negCD41pos	BCKDK	FALSE	FALSE
MAGEF11	0.001183	0.690632	0.842	0.427	1	VE-CADposCD43negCD41pos	MAGEF1	FALSE	FALSE
CEP83	0.0288178	0.690326	0.474	0.245	1	VE-CADposCD43negCD41pos	CEP83	FALSE	FALSE
PPP2R3B	0.0180963	0.690205	0.263	0.09	1	VE-CADposCD43negCD41pos	PPP2R3B	FALSE	FALSE
PTPRE	0.0224919	0.689595	0.474	0.247	1	VE-CADposCD43negCD41pos	PTPRE	FALSE	FALSE
ODR4	0.0284947	0.689269	0.474	0.236	1	VE-CADposCD43negCD41pos	ODR4	FALSE	FALSE
GLG11	0.00233571	0.688474	0.789	0.408	1	VE-CADposCD43negCD41pos	GLG1	TRUE	FALSE
USO11	0.013882	0.687939	0.684	0.388	1	VE-CADposCD43negCD41pos	USO1	FALSE	FALSE
TMEM161A1	0.00431378	0.687346	0.684	0.326	1	VE-CADposCD43negCD41pos	TMEM161A	FALSE	FALSE
ZNF146	0.0194503	0.6867	0.632	0.395	1	VE-CADposCD43negCD41pos	ZNF146	FALSE	TRUE
SNAPIN	0.0374686	0.685876	0.737	0.459	1	VE-CADposCD43negCD41pos	SNAPIN	FALSE	FALSE
ECI1	0.00245088	0.685358	0.947	0.461	1	VE-CADposCD43negCD41pos	ECI1	FALSE	FALSE
STRN4	0.046451	0.68525	0.421	0.202	1	VE-CADposCD43negCD41pos	STRN4	FALSE	FALSE
ILVBL	0.0035814	0.684357	0.737	0.412	1	VE-CADposCD43negCD41pos	ILVBL	FALSE	FALSE
ATRX1	0.0051793	0.683964	0.895	0.59	1	VE-CADposCD43negCD41pos	ATRX	FALSE	FALSE
PFKM1	0.0300752	0.683419	0.579	0.305	1	VE-CADposCD43negCD41pos	PFKM	FALSE	FALSE
SPRY1	0.00794509	0.682134	0.526	0.247	1	VE-CADposCD43negCD41pos	SPRY1	FALSE	FALSE
BEX21	0.00566223	0.682122	0.789	0.414	1	VE-CADposCD43negCD41pos	BEX2	FALSE	FALSE
UBAP1	0.0306548	0.68204	0.526	0.277	1	VE-CADposCD43negCD41pos	UBAP1	FALSE	FALSE
RAB6A	0.00314885	0.68199	0.684	0.35	1	VE-CADposCD43negCD41pos	RAB6A	FALSE	FALSE
ZNHIT3	0.0239545	0.680996	0.895	0.607	1	VE-CADposCD43negCD41pos	ZNHIT3	FALSE	FALSE
ASAP1	0.00260889	0.67939	0.474	0.18	1	VE-CADposCD43negCD41pos	ASAP1	FALSE	FALSE
PECAM11	0.00347567	0.679368	0.947	0.567	1	VE-CADposCD43negCD41pos	PECAM1	TRUE	FALSE
RNF1701	0.0356278	0.67847	0.421	0.193	1	VE-CADposCD43negCD41pos	RNF170	FALSE	FALSE
MYO1F1	0.0268984	0.676759	0.789	0.517	1	VE-CADposCD43negCD41pos	MYO1F	FALSE	FALSE
DNAJA2	0.0230626	0.67636	0.842	0.547	1	VE-CADposCD43negCD41pos	DNAJA2	FALSE	FALSE
SOX12	0.0387086	0.676019	0.421	0.215	1	VE-CADposCD43negCD41pos	SOX12	FALSE	TRUE
TBCC1	0.0481161	0.673424	0.474	0.279	1	VE-CADposCD43negCD41pos	TBCC	FALSE	FALSE
WDR77	0.0149581	0.673216	0.895	0.532	1	VE-CADposCD43negCD41pos	WDR77	FALSE	FALSE
POGLUT1	0.00924938	0.672991	0.579	0.268	1	VE-CADposCD43negCD41pos	POGLUT1	FALSE	FALSE
PTP4A31	0.0167081	0.672912	0.579	0.285	1	VE-CADposCD43negCD41pos	PTP4A3	FALSE	FALSE
RNF114	0.0382306	0.6723	0.842	0.575	1	VE-CADposCD43negCD41pos	RNF114	FALSE	FALSE
BDP1	0.00230873	0.671201	0.842	0.459	1	VE-CADposCD43negCD41pos	BDP1	FALSE	TRUE
KLC11	0.00750699	0.669041	0.632	0.311	1	VE-CADposCD43negCD41pos	KLC1	FALSE	FALSE
PPIL3	0.0469985	0.668643	0.737	0.446	1	VE-CADposCD43negCD41pos	PPIL3	FALSE	FALSE
RABEPK1	0.00688456	0.668058	0.684	0.348	1	VE-CADposCD43negCD41pos	RABEPK	FALSE	FALSE
SRD5A3	0.00563518	0.667843	0.737	0.399	1	VE-CADposCD43negCD41pos	SRD5A3	FALSE	FALSE
SLC4A7	0.00650995	0.667507	0.526	0.221	1	VE-CADposCD43negCD41pos	SLC4A7	TRUE	FALSE
KIT1	0.0345606	0.667273	0.526	0.273	1	VE-CADposCD43negCD41pos	KIT	TRUE	FALSE
NECAP1	0.0372624	0.666998	0.368	0.18	1	VE-CADposCD43negCD41pos	NECAP1	FALSE	FALSE
RNFT1	0.0350057	0.665099	0.421	0.193	1	VE-CADposCD43negCD41pos	RNFT1	FALSE	FALSE
BRPF1	0.0194438	0.665089	0.368	0.152	1	VE-CADposCD43negCD41pos	BRPF1	FALSE	TRUE
HCK	0.0117935	0.66483	0.526	0.275	1	VE-CADposCD43negCD41pos	HCK	FALSE	FALSE
HIST3H2A1	0.0333448	0.664501	0.737	0.479	1	VE-CADposCD43negCD41pos	HIST3H2A	FALSE	FALSE
AIDA	0.00473356	0.664396	0.684	0.367	1	VE-CADposCD43negCD41pos	AIDA	FALSE	FALSE
UPF3B	0.0137687	0.66205	0.895	0.524	1	VE-CADposCD43negCD41pos	UPF3B	FALSE	FALSE
TOP3A	0.0421951	0.661829	0.316	0.137	1	VE-CADposCD43negCD41pos	TOP3A	FALSE	FALSE
HBZ	0.00304472	0.660885	0.789	0.421	1	VE-CADposCD43negCD41pos	HBZ	FALSE	FALSE
CDK8	0.0264055	0.660836	0.421	0.193	1	VE-CADposCD43negCD41pos	CDK8	FALSE	FALSE
MAT2B	0.00553035	0.659526	0.737	0.41	1	VE-CADposCD43negCD41pos	MAT2B	FALSE	FALSE
YPEL31	0.0107812	0.659382	0.632	0.288	1	VE-CADposCD43negCD41pos	YPEL3	FALSE	FALSE
GRINA1	0.00455936	0.659015	0.737	0.352	1	VE-CADposCD43negCD41pos	GRINA	FALSE	FALSE
CFP1	0.00151215	0.658583	0.947	0.517	1	VE-CADposCD43negCD41pos	CFP	FALSE	FALSE
FAM213A1	0.0231667	0.65848	0.842	0.56	1	VE-CADposCD43negCD41pos	FAM213A	FALSE	FALSE
UFSP21	0.0372227	0.657161	0.526	0.3	1	VE-CADposCD43negCD41pos	UFSP2	FALSE	FALSE
ANKRD401	0.0332931	0.656673	0.421	0.193	1	VE-CADposCD43negCD41pos	ANKRD40	FALSE	FALSE
CEP681	0.0336682	0.656043	0.526	0.294	1	VE-CADposCD43negCD41pos	CEP68	FALSE	FALSE
MKL11	0.0460856	0.65509	0.368	0.18	1	VE-CADposCD43negCD41pos	MKL1	FALSE	FALSE
CDK9	0.015992	0.654938	0.632	0.337	1	VE-CADposCD43negCD41pos	CDK9	FALSE	FALSE
TNFRSF1B1	0.00183022	0.654419	0.737	0.337	1	VE-CADposCD43negCD41pos	TNFRSF1B	TRUE	FALSE
PDLIM7	0.0261511	0.654321	0.842	0.571	1	VE-CADposCD43negCD41pos	PDLIM7	FALSE	FALSE
SOCS3	0.0141436	0.653962	0.263	0.086	1	VE-CADposCD43negCD41pos	SOCS3	FALSE	FALSE
SENP61	0.00856522	0.653026	0.737	0.399	1	VE-CADposCD43negCD41pos	SENP6	FALSE	FALSE
MAP4K51	0.0160942	0.65196	0.474	0.219	1	VE-CADposCD43negCD41pos	MAP4K5	FALSE	FALSE
IFT27	0.0003613	0.651931	0.842	0.399	1	VE-CADposCD43negCD41pos	IFT27	FALSE	FALSE
N4BP2L21	0.0180104	0.651877	0.895	0.622	1	VE-CADposCD43negCD41pos	N4BP2L2	FALSE	FALSE
PLPP51	0.0300031	0.651303	0.526	0.275	1	VE-CADposCD43negCD41pos	PLPP5	FALSE	FALSE
CSNK2A1	0.00642241	0.651219	0.789	0.536	1	VE-CADposCD43negCD41pos	CSNK2A1	FALSE	FALSE
2011-03-01	0.028759	0.650809	0.368	0.152	1	VE-CADposCD43negCD41pos	2001-03-01	FALSE	FALSE
VAPB1	0.0185994	0.65074	0.579	0.318	1	VE-CADposCD43negCD41pos	VAPB	FALSE	FALSE
USP3	0.0467294	0.65001	0.474	0.264	1	VE-CADposCD43negCD41pos	USP3	FALSE	FALSE
IBTK1	0.0355576	0.649898	0.474	0.236	1	VE-CADposCD43negCD41pos	IBTK	FALSE	FALSE
ZNF321	0.0103952	0.649558	0.632	0.32	1	VE-CADposCD43negCD41pos	ZNF32	FALSE	TRUE
SUCLG21	0.0380208	0.648903	0.684	0.444	1	VE-CADposCD43negCD41pos	SUCLG2	FALSE	FALSE
TNFAIP8L1	0.00157545	0.648482	0.579	0.258	1	VE-CADposCD43negCD41pos	TNFAIP8L1	FALSE	FALSE
ATP5S1	0.0118157	0.648481	0.632	0.322	1	VE-CADposCD43negCD41pos	ATP5S	FALSE	FALSE
MRPL391	0.0192234	0.648316	0.579	0.315	1	VE-CADposCD43negCD41pos	MRPL39	FALSE	FALSE
TOX4	0.014769	0.648243	0.684	0.391	1	VE-CADposCD43negCD41pos	TOX4	FALSE	TRUE
KRIT11	0.0134858	0.647535	0.737	0.386	1	VE-CADposCD43negCD41pos	KRIT1	FALSE	FALSE
PRPSAP1	0.0140036	0.646554	0.632	0.365	1	VE-CADposCD43negCD41pos	PRPSAP1	FALSE	FALSE
MLXIP1	0.0319415	0.646049	0.579	0.33	1	VE-CADposCD43negCD41pos	MLXIP	FALSE	TRUE
BET1	0.00401599	0.645232	0.789	0.451	1	VE-CADposCD43negCD41pos	BET1	FALSE	FALSE
NRIP11	0.0423745	0.64413	0.684	0.494	1	VE-CADposCD43negCD41pos	NRIP1	FALSE	FALSE
THY1	0.0350229	0.644008	0.474	0.249	1	VE-CADposCD43negCD41pos	THY1	TRUE	FALSE
C1orf56	0.0138813	0.643072	0.421	0.185	1	VE-CADposCD43negCD41pos	C1orf56	FALSE	FALSE
GRAMD1A1	0.0320116	0.642626	0.737	0.487	1	VE-CADposCD43negCD41pos	GRAMD1A	FALSE	FALSE
FAM234A	0.00196862	0.642529	0.684	0.313	1	VE-CADposCD43negCD41pos	FAM234A	TRUE	FALSE
TRIM56	0.00827284	0.642322	0.632	0.309	1	VE-CADposCD43negCD41pos	TRIM56	FALSE	FALSE
NUMB	0.0355702	0.642217	0.526	0.315	1	VE-CADposCD43negCD41pos	NUMB	FALSE	FALSE
DHX29	0.00247193	0.642012	0.789	0.446	1	VE-CADposCD43negCD41pos	DHX29	FALSE	FALSE
MRS21	0.00583746	0.641924	0.684	0.348	1	VE-CADposCD43negCD41pos	MRS2	FALSE	FALSE
YWHAG	0.0129606	0.640735	0.947	0.599	1	VE-CADposCD43negCD41pos	YWHAG	FALSE	FALSE
RSPRY11	0.0414668	0.640666	0.526	0.283	1	VE-CADposCD43negCD41pos	RSPRY1	FALSE	FALSE
RPAP21	0.0471283	0.637592	0.579	0.333	1	VE-CADposCD43negCD41pos	RPAP2	FALSE	FALSE
USP8	0.00374356	0.636634	0.842	0.41	1	VE-CADposCD43negCD41pos	USP8	FALSE	FALSE
TTC141	0.0353354	0.636221	0.684	0.412	1	VE-CADposCD43negCD41pos	TTC14	FALSE	FALSE
RNF40	0.0175738	0.635827	0.579	0.318	1	VE-CADposCD43negCD41pos	RNF40	FALSE	FALSE
REXO4	0.0124506	0.63548	0.684	0.376	1	VE-CADposCD43negCD41pos	REXO4	FALSE	TRUE
IPO5	0.0435102	0.633054	0.947	0.642	1	VE-CADposCD43negCD41pos	IPO5	FALSE	FALSE
RB1CC11	0.0350839	0.6329	0.632	0.345	1	VE-CADposCD43negCD41pos	RB1CC1	FALSE	FALSE
GAK	0.00119824	0.63221	0.632	0.258	1	VE-CADposCD43negCD41pos	GAK	FALSE	FALSE
GTF2F11	0.0142641	0.631558	0.842	0.558	1	VE-CADposCD43negCD41pos	GTF2F1	FALSE	TRUE
MPP1	0.0143471	0.629994	0.684	0.384	1	VE-CADposCD43negCD41pos	MPP1	FALSE	FALSE
BRAT11	0.00353058	0.628668	0.632	0.26	1	VE-CADposCD43negCD41pos	BRAT1	FALSE	FALSE
CDCA7L1	0.00581929	0.628395	0.947	0.582	1	VE-CADposCD43negCD41pos	CDCA7L	FALSE	FALSE
CWF19L2	0.0402887	0.626624	0.579	0.339	1	VE-CADposCD43negCD41pos	CWF19L2	FALSE	FALSE
TES	0.0271116	0.625738	0.632	0.378	1	VE-CADposCD43negCD41pos	TES	FALSE	FALSE
NFE2L11	0.0363749	0.625405	0.421	0.206	1	VE-CADposCD43negCD41pos	NFE2L1	FALSE	TRUE
SEC24B	0.00931319	0.624794	0.316	0.112	1	VE-CADposCD43negCD41pos	SEC24B	FALSE	FALSE
CWC271	0.0274394	0.624679	0.737	0.524	1	VE-CADposCD43negCD41pos	CWC27	FALSE	FALSE
TCEAL11	0.0109062	0.622794	0.579	0.255	1	VE-CADposCD43negCD41pos	TCEAL1	FALSE	TRUE
ASH1L1	0.0299732	0.622231	0.579	0.294	1	VE-CADposCD43negCD41pos	ASH1L	FALSE	TRUE
MZT1	0.00515022	0.621862	0.842	0.481	1	VE-CADposCD43negCD41pos	MZT1	FALSE	FALSE
PLPP1	0.0240151	0.621783	0.316	0.122	1	VE-CADposCD43negCD41pos	PLPP1	FALSE	FALSE
DSTN	0.0198739	0.620877	1	0.693	1	VE-CADposCD43negCD41pos	DSTN	FALSE	FALSE
UGP2	0.0390135	0.619731	0.789	0.459	1	VE-CADposCD43negCD41pos	UGP2	FALSE	FALSE
CKAP41	0.00329749	0.618452	0.632	0.281	1	VE-CADposCD43negCD41pos	CKAP4	TRUE	FALSE
ATG101	0.00516525	0.618276	0.632	0.307	1	VE-CADposCD43negCD41pos	ATG101	FALSE	FALSE
MINDY2	0.0225831	0.617942	0.526	0.279	1	VE-CADposCD43negCD41pos	MINDY2	FALSE	FALSE
BRI3	0.00424787	0.617807	0.895	0.547	1	VE-CADposCD43negCD41pos	BRI3	FALSE	FALSE
BRAF	0.00405766	0.61748	0.579	0.249	1	VE-CADposCD43negCD41pos	BRAF	TRUE	FALSE
PIM3	0.00523917	0.617105	0.684	0.326	1	VE-CADposCD43negCD41pos	PIM3	FALSE	FALSE
TMEM206	0.0254506	0.616655	0.526	0.279	1	VE-CADposCD43negCD41pos	TMEM206	FALSE	FALSE
TPRKB1	0.0396514	0.615279	1	0.672	1	VE-CADposCD43negCD41pos	TPRKB	FALSE	FALSE
CMTM31	0.00294523	0.613689	1	0.678	1	VE-CADposCD43negCD41pos	CMTM3	FALSE	FALSE
MLLT31	0.00793412	0.613328	0.789	0.47	1	VE-CADposCD43negCD41pos	MLLT3	FALSE	TRUE
LARP4	0.0335515	0.613001	0.474	0.24	1	VE-CADposCD43negCD41pos	LARP4	FALSE	FALSE
CHD71	0.0210916	0.611957	0.789	0.459	1	VE-CADposCD43negCD41pos	CHD7	FALSE	FALSE
SS18	0.00857935	0.61181	0.737	0.414	1	VE-CADposCD43negCD41pos	SS18	FALSE	FALSE
PIP4P1	0.00584054	0.611578	0.579	0.268	1	VE-CADposCD43negCD41pos	PIP4P1	FALSE	FALSE
MVB12A1	0.0011988	0.61144	0.895	0.526	1	VE-CADposCD43negCD41pos	MVB12A	FALSE	FALSE
DBN11	0.0393256	0.609896	0.737	0.476	1	VE-CADposCD43negCD41pos	DBN1	FALSE	FALSE
STK10	0.028978	0.609275	0.474	0.245	1	VE-CADposCD43negCD41pos	STK10	FALSE	FALSE
BAK1	0.00768421	0.60902	0.579	0.255	1	VE-CADposCD43negCD41pos	BAK1	FALSE	FALSE
COIL	0.00470404	0.608862	0.842	0.429	1	VE-CADposCD43negCD41pos	COIL	FALSE	FALSE
LSM121	0.0366933	0.608178	0.684	0.418	1	VE-CADposCD43negCD41pos	LSM12	FALSE	FALSE
MAPK31	0.0110644	0.607701	0.789	0.461	1	VE-CADposCD43negCD41pos	MAPK3	FALSE	FALSE
HLA-E1	0.0281762	0.607304	0.895	0.687	1	VE-CADposCD43negCD41pos	HLA-E	TRUE	FALSE
PDSS2	0.0355151	0.607228	0.421	0.2	1	VE-CADposCD43negCD41pos	PDSS2	FALSE	FALSE
MEIS1	0.041091	0.606377	0.684	0.461	1	VE-CADposCD43negCD41pos	MEIS1	FALSE	TRUE
MON1B	0.0398568	0.606199	0.368	0.174	1	VE-CADposCD43negCD41pos	MON1B	FALSE	FALSE
ZWILCH	0.00925562	0.606124	0.526	0.23	1	VE-CADposCD43negCD41pos	ZWILCH	FALSE	FALSE
GGA2	0.011096	0.605402	0.632	0.348	1	VE-CADposCD43negCD41pos	GGA2	FALSE	FALSE
NABP1	0.00533381	0.605395	0.474	0.189	1	VE-CADposCD43negCD41pos	NABP1	FALSE	FALSE
NSD11	0.00317993	0.602168	0.842	0.431	1	VE-CADposCD43negCD41pos	NSD1	FALSE	FALSE
RDX1	0.0109133	0.601891	0.947	0.635	1	VE-CADposCD43negCD41pos	RDX	FALSE	FALSE
PCSK7	0.0430302	0.601205	0.526	0.294	1	VE-CADposCD43negCD41pos	PCSK7	FALSE	FALSE
CHTF8	0.0362402	0.600039	0.842	0.506	1	VE-CADposCD43negCD41pos	CHTF8	FALSE	FALSE
MDK1	0.00850755	0.59986	0.947	0.689	1	VE-CADposCD43negCD41pos	MDK	FALSE	FALSE
PRMT61	0.037461	0.599135	0.474	0.242	1	VE-CADposCD43negCD41pos	PRMT6	FALSE	FALSE
EID2	0.0314653	0.598839	0.368	0.167	1	VE-CADposCD43negCD41pos	EID2	FALSE	FALSE
SMCO4	0.0140693	0.598378	0.526	0.26	1	VE-CADposCD43negCD41pos	SMCO4	FALSE	FALSE
ANAPC7	0.013468	0.598139	0.737	0.412	1	VE-CADposCD43negCD41pos	ANAPC7	FALSE	FALSE
SMIM14	0.00310559	0.59749	0.368	0.122	1	VE-CADposCD43negCD41pos	SMIM14	FALSE	FALSE
HMGA21	0.0152892	0.59747	0.947	0.646	1	VE-CADposCD43negCD41pos	HMGA2	FALSE	TRUE
AGPS	0.0239594	0.597347	0.526	0.277	1	VE-CADposCD43negCD41pos	AGPS	FALSE	FALSE
CHP1	0.00533916	0.597147	0.737	0.367	1	VE-CADposCD43negCD41pos	CHP1	FALSE	FALSE
IKZF1	0.0488221	0.5969	0.737	0.474	1	VE-CADposCD43negCD41pos	IKZF1	FALSE	TRUE
TM2D2	0.00195548	0.595397	0.842	0.418	1	VE-CADposCD43negCD41pos	TM2D2	FALSE	FALSE
MOCS21	0.0180319	0.594928	0.579	0.281	1	VE-CADposCD43negCD41pos	MOCS2	FALSE	FALSE
GOSR2	0.028622	0.594385	0.579	0.322	1	VE-CADposCD43negCD41pos	GOSR2	FALSE	FALSE
NUB11	0.0150447	0.593545	0.632	0.363	1	VE-CADposCD43negCD41pos	NUB1	FALSE	FALSE
ZNF5121	0.0128353	0.59303	0.579	0.279	1	VE-CADposCD43negCD41pos	ZNF512	FALSE	TRUE
IL3RA1	0.0162852	0.592539	0.684	0.365	1	VE-CADposCD43negCD41pos	IL3RA	TRUE	FALSE
SMARCC2	0.0197458	0.592035	0.632	0.373	1	VE-CADposCD43negCD41pos	SMARCC2	FALSE	TRUE
KPNA1	0.000542857	0.591545	0.684	0.264	1	VE-CADposCD43negCD41pos	KPNA1	FALSE	FALSE
EPB411	0.00773203	0.591516	0.789	0.438	1	VE-CADposCD43negCD41pos	EPB41	FALSE	FALSE
RNPEPL11	0.0335478	0.590156	0.421	0.189	1	VE-CADposCD43negCD41pos	RNPEPL1	FALSE	FALSE
RHOC1	0.00516958	0.589888	0.947	0.586	1	VE-CADposCD43negCD41pos	RHOC	FALSE	FALSE
TAOK21	0.0321882	0.589561	0.368	0.161	1	VE-CADposCD43negCD41pos	TAOK2	FALSE	FALSE
ERCC2	0.0241139	0.589342	0.421	0.215	1	VE-CADposCD43negCD41pos	ERCC2	FALSE	FALSE
HSD17B12	0.00350849	0.587599	0.947	0.536	1	VE-CADposCD43negCD41pos	HSD17B12	FALSE	FALSE
CAST	0.0240989	0.585224	0.632	0.345	1	VE-CADposCD43negCD41pos	CAST	FALSE	FALSE
SLC9A3R21	0.0198448	0.584024	0.632	0.333	1	VE-CADposCD43negCD41pos	SLC9A3R2	FALSE	FALSE
FAM98B1	0.0230997	0.583978	0.526	0.26	1	VE-CADposCD43negCD41pos	FAM98B	FALSE	FALSE
CFAP20	0.0039503	0.583759	0.947	0.532	1	VE-CADposCD43negCD41pos	CFAP20	FALSE	FALSE
FAM69B1	0.0318267	0.583265	0.737	0.455	1	VE-CADposCD43negCD41pos	FAM69B	FALSE	FALSE
BORCS8	0.0322036	0.583187	0.526	0.288	1	VE-CADposCD43negCD41pos	BORCS8	FALSE	FALSE
CCPG11	0.0499118	0.582309	0.526	0.27	1	VE-CADposCD43negCD41pos	CCPG1	FALSE	FALSE
SNRNP35	0.00887148	0.581961	0.632	0.307	1	VE-CADposCD43negCD41pos	SNRNP35	FALSE	FALSE
BAG4	0.00467347	0.58129	0.632	0.281	1	VE-CADposCD43negCD41pos	BAG4	FALSE	FALSE
DAAM1	0.0435543	0.581078	0.474	0.253	1	VE-CADposCD43negCD41pos	DAAM1	TRUE	FALSE
KARS	0.0435234	0.580115	1	0.702	1	VE-CADposCD43negCD41pos	KARS	FALSE	FALSE
GEMIN8	0.0493881	0.580074	0.474	0.26	1	VE-CADposCD43negCD41pos	GEMIN8	FALSE	FALSE
RNMT1	0.00407133	0.578744	0.895	0.504	1	VE-CADposCD43negCD41pos	RNMT	FALSE	FALSE
NUDT4	0.0292243	0.578736	0.632	0.369	1	VE-CADposCD43negCD41pos	NUDT4	FALSE	FALSE
SMIM151	0.00185212	0.57641	0.789	0.399	1	VE-CADposCD43negCD41pos	SMIM15	FALSE	FALSE
NAA601	0.0151526	0.576203	0.684	0.376	1	VE-CADposCD43negCD41pos	NAA60	FALSE	FALSE
DPY30	0.0197621	0.575454	0.947	0.655	1	VE-CADposCD43negCD41pos	DPY30	FALSE	FALSE
ETF1	0.0355473	0.573943	0.737	0.476	1	VE-CADposCD43negCD41pos	ETF1	FALSE	FALSE
SBNO1	0.0140061	0.573784	0.789	0.457	1	VE-CADposCD43negCD41pos	SBNO1	FALSE	FALSE
HGSNAT	0.00691808	0.573649	0.579	0.273	1	VE-CADposCD43negCD41pos	HGSNAT	TRUE	FALSE
RCN11	0.0183464	0.573597	0.947	0.62	1	VE-CADposCD43negCD41pos	RCN1	FALSE	FALSE
MRGBP1	0.0319981	0.57251	0.421	0.21	1	VE-CADposCD43negCD41pos	MRGBP	FALSE	FALSE
CEP152	0.0412008	0.571872	0.421	0.191	1	VE-CADposCD43negCD41pos	CEP152	FALSE	FALSE
DNAAF2	0.00888194	0.571679	0.684	0.363	1	VE-CADposCD43negCD41pos	DNAAF2	FALSE	FALSE
UBE2K	0.010164	0.571186	0.947	0.543	1	VE-CADposCD43negCD41pos	UBE2K	FALSE	FALSE
ATG13	0.0331908	0.56922	0.368	0.159	1	VE-CADposCD43negCD41pos	ATG13	FALSE	FALSE
ORC4	0.00141283	0.568256	0.789	0.337	1	VE-CADposCD43negCD41pos	ORC4	FALSE	FALSE
RASGRP2	0.015125	0.567765	0.842	0.513	1	VE-CADposCD43negCD41pos	RASGRP2	FALSE	FALSE
ING5	0.0111067	0.567642	0.579	0.279	1	VE-CADposCD43negCD41pos	ING5	FALSE	FALSE
ACADM	0.018862	0.567473	1	0.575	1	VE-CADposCD43negCD41pos	ACADM	FALSE	FALSE
CDK5RAP3	0.0310797	0.566034	0.789	0.554	1	VE-CADposCD43negCD41pos	CDK5RAP3	FALSE	FALSE
CD821	0.0438181	0.565426	0.684	0.446	1	VE-CADposCD43negCD41pos	CD82	TRUE	FALSE
ZNF2921	0.00348477	0.565301	0.842	0.448	1	VE-CADposCD43negCD41pos	ZNF292	FALSE	TRUE
ASNSD11	0.0128381	0.565248	0.737	0.423	1	VE-CADposCD43negCD41pos	ASNSD1	FALSE	FALSE
GSE1	0.00415392	0.563719	0.632	0.262	1	VE-CADposCD43negCD41pos	GSE1	FALSE	FALSE
RDH111	0.0232543	0.563433	0.632	0.384	1	VE-CADposCD43negCD41pos	RDH11	FALSE	FALSE
FBXO211	0.00608375	0.563283	0.632	0.273	1	VE-CADposCD43negCD41pos	FBXO21	FALSE	FALSE
TTC5	0.0322868	0.563134	0.474	0.23	1	VE-CADposCD43negCD41pos	TTC5	FALSE	FALSE
TEDC1	0.0426285	0.562223	0.368	0.176	1	VE-CADposCD43negCD41pos	TEDC1	FALSE	FALSE
VAMP2	0.0278693	0.562123	0.895	0.552	1	VE-CADposCD43negCD41pos	VAMP2	FALSE	FALSE
NR2F61	0.00916736	0.561431	0.737	0.356	1	VE-CADposCD43negCD41pos	NR2F6	FALSE	TRUE
STYXL1	0.0443185	0.560931	0.526	0.29	1	VE-CADposCD43negCD41pos	STYXL1	FALSE	FALSE
PTDSS2	0.0277386	0.560917	0.579	0.348	1	VE-CADposCD43negCD41pos	PTDSS2	FALSE	FALSE
ACOT131	0.00331054	0.560572	0.842	0.489	1	VE-CADposCD43negCD41pos	ACOT13	FALSE	FALSE
ZC3H18	0.00863303	0.559628	0.632	0.311	1	VE-CADposCD43negCD41pos	ZC3H18	FALSE	TRUE
DMAP11	0.0209697	0.557136	0.684	0.373	1	VE-CADposCD43negCD41pos	DMAP1	FALSE	TRUE
HSD17B71	0.0416626	0.557104	0.421	0.206	1	VE-CADposCD43negCD41pos	HSD17B7	FALSE	FALSE
LYPLA2	0.00326475	0.556562	0.895	0.524	1	VE-CADposCD43negCD41pos	LYPLA2	FALSE	FALSE
DALRD3	0.00530074	0.555868	0.684	0.315	1	VE-CADposCD43negCD41pos	DALRD3	FALSE	FALSE
ARF31	0.0357521	0.554455	0.947	0.558	1	VE-CADposCD43negCD41pos	ARF3	FALSE	FALSE
SNAPC1	0.0494993	0.554367	0.526	0.298	1	VE-CADposCD43negCD41pos	SNAPC1	FALSE	FALSE
PLD31	0.0207246	0.554207	0.947	0.655	1	VE-CADposCD43negCD41pos	PLD3	FALSE	FALSE
ACOT9	0.0137039	0.553214	0.526	0.277	1	VE-CADposCD43negCD41pos	ACOT9	FALSE	FALSE
ZNF738	0.0206764	0.553037	0.474	0.221	1	VE-CADposCD43negCD41pos	ZNF738	FALSE	FALSE
PPM1B	0.00999806	0.550677	0.579	0.283	1	VE-CADposCD43negCD41pos	PPM1B	FALSE	FALSE
XRCC1	0.0143701	0.550676	0.632	0.35	1	VE-CADposCD43negCD41pos	XRCC1	FALSE	FALSE
DIS3	0.0110971	0.550468	0.632	0.326	1	VE-CADposCD43negCD41pos	DIS3	FALSE	FALSE
SMARCA2	0.0215895	0.550031	0.737	0.414	1	VE-CADposCD43negCD41pos	SMARCA2	FALSE	FALSE
SRPRB	0.00161093	0.549635	0.895	0.457	1	VE-CADposCD43negCD41pos	SRPRB	FALSE	FALSE
PBRM1	0.0138791	0.548966	0.737	0.425	1	VE-CADposCD43negCD41pos	PBRM1	FALSE	TRUE
TUT41	0.0424296	0.548911	0.737	0.425	1	VE-CADposCD43negCD41pos	TUT4	FALSE	FALSE
RIOK2	0.0124443	0.548494	0.684	0.365	1	VE-CADposCD43negCD41pos	RIOK2	FALSE	FALSE
CD63	0.00231921	0.547896	1	0.865	1	VE-CADposCD43negCD41pos	CD63	TRUE	FALSE
PTMS1	0.00715319	0.547338	0.947	0.599	1	VE-CADposCD43negCD41pos	PTMS	FALSE	FALSE
TCEAL41	0.0293224	0.545978	0.895	0.639	1	VE-CADposCD43negCD41pos	TCEAL4	FALSE	FALSE
CDK7	0.0271974	0.545916	0.474	0.225	1	VE-CADposCD43negCD41pos	CDK7	FALSE	FALSE
MECOM1	0.0136784	0.545136	0.789	0.427	1	VE-CADposCD43negCD41pos	MECOM	FALSE	TRUE
WASF21	0.0164428	0.545111	1	0.659	1	VE-CADposCD43negCD41pos	WASF2	FALSE	FALSE
CBFA2T3	0.00328194	0.544557	0.737	0.356	1	VE-CADposCD43negCD41pos	CBFA2T3	FALSE	FALSE
NIFK	0.0056069	0.543959	1	0.715	1	VE-CADposCD43negCD41pos	NIFK	FALSE	FALSE
ST3GAL3	0.043793	0.543843	0.368	0.172	1	VE-CADposCD43negCD41pos	ST3GAL3	FALSE	FALSE
M6PR	0.00495296	0.543498	0.895	0.67	1	VE-CADposCD43negCD41pos	M6PR	TRUE	FALSE
NDUFV3	0.0233147	0.542307	0.895	0.616	1	VE-CADposCD43negCD41pos	NDUFV3	FALSE	FALSE
RABEP1	0.0168024	0.540415	0.684	0.403	1	VE-CADposCD43negCD41pos	RABEP1	FALSE	FALSE
MFNG	0.0265397	0.53876	0.947	0.618	1	VE-CADposCD43negCD41pos	MFNG	FALSE	FALSE
UHRF2	0.0332824	0.538456	0.474	0.262	1	VE-CADposCD43negCD41pos	UHRF2	FALSE	FALSE
LTA4H1	0.0178962	0.538335	0.947	0.637	1	VE-CADposCD43negCD41pos	LTA4H	FALSE	FALSE
FBXO91	0.0139542	0.53706	0.579	0.281	1	VE-CADposCD43negCD41pos	FBXO9	FALSE	FALSE
ZBTB101	0.0218981	0.536617	0.368	0.155	1	VE-CADposCD43negCD41pos	ZBTB10	FALSE	TRUE
ZNF581	0.0238351	0.536275	0.789	0.511	1	VE-CADposCD43negCD41pos	ZNF581	FALSE	TRUE
CDK16	0.00148239	0.536165	0.737	0.337	1	VE-CADposCD43negCD41pos	CDK16	FALSE	FALSE
VAMP31	0.0287279	0.535713	0.789	0.509	1	VE-CADposCD43negCD41pos	VAMP3	FALSE	FALSE
USP151	0.00809662	0.535026	0.789	0.474	1	VE-CADposCD43negCD41pos	USP15	FALSE	FALSE
GMPPA	0.0426526	0.534918	0.368	0.163	1	VE-CADposCD43negCD41pos	GMPPA	FALSE	FALSE
DPYSL2	0.00160821	0.534223	0.737	0.315	1	VE-CADposCD43negCD41pos	DPYSL2	FALSE	FALSE
EXOSC9	0.0152783	0.534095	0.737	0.453	1	VE-CADposCD43negCD41pos	EXOSC9	FALSE	FALSE
SLC39A101	0.0454365	0.533421	0.579	0.35	1	VE-CADposCD43negCD41pos	SLC39A10	TRUE	FALSE
E2F5	0.0129725	0.53046	0.421	0.185	1	VE-CADposCD43negCD41pos	E2F5	FALSE	TRUE
IPO4	0.0120416	0.52971	0.579	0.273	1	VE-CADposCD43negCD41pos	IPO4	FALSE	FALSE
GABARAP1	0.0388305	0.529552	0.579	0.326	1	VE-CADposCD43negCD41pos	GABARAP	FALSE	FALSE
RPS6KA1	0.00617637	0.528604	0.895	0.491	1	VE-CADposCD43negCD41pos	RPS6KA1	FALSE	FALSE
ZBTB241	0.0256607	0.527204	0.368	0.159	1	VE-CADposCD43negCD41pos	ZBTB24	FALSE	TRUE
RNF131	0.0325845	0.526222	0.632	0.33	1	VE-CADposCD43negCD41pos	RNF13	TRUE	FALSE
MTIF3	0.0148865	0.525831	0.947	0.579	1	VE-CADposCD43negCD41pos	MTIF3	FALSE	FALSE
NIPBL	0.010002	0.524083	0.789	0.459	1	VE-CADposCD43negCD41pos	NIPBL	FALSE	FALSE
WRAP73	0.012068	0.523722	0.474	0.223	1	VE-CADposCD43negCD41pos	WRAP73	FALSE	FALSE
FBXL15	0.00586284	0.522032	0.632	0.328	1	VE-CADposCD43negCD41pos	FBXL15	FALSE	FALSE
ARID3A	0.0318121	0.520678	0.842	0.571	1	VE-CADposCD43negCD41pos	ARID3A	FALSE	TRUE
ASB8	0.0042248	0.520308	0.632	0.285	1	VE-CADposCD43negCD41pos	ASB8	FALSE	FALSE
RMND11	0.0363947	0.519346	0.579	0.298	1	VE-CADposCD43negCD41pos	RMND1	FALSE	FALSE
TBC1D1	0.0387487	0.519093	0.474	0.238	1	VE-CADposCD43negCD41pos	TBC1D1	FALSE	FALSE
EIF4EBP2	0.00138596	0.51846	0.842	0.395	1	VE-CADposCD43negCD41pos	EIF4EBP2	FALSE	FALSE
LAPTM4A1	0.0170519	0.518032	0.947	0.697	1	VE-CADposCD43negCD41pos	LAPTM4A	FALSE	FALSE
CCDC471	0.00849211	0.517857	0.789	0.474	1	VE-CADposCD43negCD41pos	CCDC47	FALSE	FALSE
TRNAU1AP1	0.0413235	0.517536	0.579	0.318	1	VE-CADposCD43negCD41pos	TRNAU1AP	FALSE	FALSE
PIGF	0.0159315	0.516471	0.684	0.41	1	VE-CADposCD43negCD41pos	PIGF	FALSE	FALSE
BPTF1	0.0129974	0.516371	0.895	0.592	1	VE-CADposCD43negCD41pos	BPTF	FALSE	TRUE
NBN	0.0320157	0.515524	0.632	0.384	1	VE-CADposCD43negCD41pos	NBN	FALSE	FALSE
CCNB1IP1	0.012534	0.515121	0.947	0.67	1	VE-CADposCD43negCD41pos	CCNB1IP1	FALSE	FALSE
SEC23A	0.0256622	0.51495	0.474	0.221	1	VE-CADposCD43negCD41pos	SEC23A	FALSE	FALSE
MGST21	0.025196	0.514798	1	0.715	1	VE-CADposCD43negCD41pos	MGST2	FALSE	FALSE
NSDHL	0.0402287	0.514608	0.474	0.225	1	VE-CADposCD43negCD41pos	NSDHL	FALSE	FALSE
ATAD2	0.0265347	0.514418	0.526	0.275	1	VE-CADposCD43negCD41pos	ATAD2	FALSE	FALSE
RAB22A1	0.0460242	0.514375	0.368	0.176	1	VE-CADposCD43negCD41pos	RAB22A	FALSE	FALSE
RRP1B	0.00602967	0.514293	0.789	0.403	1	VE-CADposCD43negCD41pos	RRP1B	FALSE	FALSE
SLC25A1	0.0157801	0.513723	0.632	0.365	1	VE-CADposCD43negCD41pos	SLC25A1	FALSE	FALSE
TSSC4	0.0107844	0.513259	0.789	0.403	1	VE-CADposCD43negCD41pos	TSSC4	FALSE	FALSE
CTCF	0.0346462	0.513129	0.684	0.446	1	VE-CADposCD43negCD41pos	CTCF	FALSE	TRUE
KATNB1	0.0493843	0.513127	0.579	0.384	1	VE-CADposCD43negCD41pos	KATNB1	FALSE	FALSE
H1F01	0.0235141	0.510465	0.895	0.586	1	VE-CADposCD43negCD41pos	H1F0	FALSE	FALSE
AGPAT5	0.0454504	0.509853	0.474	0.264	1	VE-CADposCD43negCD41pos	AGPAT5	FALSE	FALSE
C3orf58	0.00104215	0.509804	0.632	0.242	1	VE-CADposCD43negCD41pos	C3orf58	FALSE	FALSE
TCEAL8	0.0069227	0.509688	0.947	0.685	1	VE-CADposCD43negCD41pos	TCEAL8	FALSE	TRUE
TPGS2	0.0109279	0.509529	0.947	0.609	1	VE-CADposCD43negCD41pos	TPGS2	FALSE	FALSE
PQBP1	0.0310247	0.509343	0.895	0.616	1	VE-CADposCD43negCD41pos	PQBP1	FALSE	FALSE
VIRMA	0.0324755	0.508951	0.526	0.277	1	VE-CADposCD43negCD41pos	VIRMA	FALSE	FALSE
CHEK1	0.0229833	0.508548	0.579	0.33	1	VE-CADposCD43negCD41pos	CHEK1	FALSE	FALSE
ZNF6381	0.00916595	0.508546	0.842	0.461	1	VE-CADposCD43negCD41pos	ZNF638	FALSE	TRUE
METTL9	0.0109677	0.508401	1	0.721	1	VE-CADposCD43negCD41pos	METTL9	FALSE	FALSE
TNPO11	0.0239705	0.508349	0.737	0.457	1	VE-CADposCD43negCD41pos	TNPO1	FALSE	FALSE
KIAA11911	0.0168368	0.508232	0.579	0.298	1	VE-CADposCD43negCD41pos	KIAA1191	FALSE	FALSE
TTC32	0.0247271	0.507951	0.947	0.618	1	VE-CADposCD43negCD41pos	TTC3	FALSE	FALSE
ARPC1A1	0.00648594	0.506826	0.947	0.629	1	VE-CADposCD43negCD41pos	ARPC1A	FALSE	FALSE
HIPK21	0.0442131	0.50667	0.526	0.307	1	VE-CADposCD43negCD41pos	HIPK2	FALSE	FALSE
SECISBP2	0.03962	0.506495	0.684	0.418	1	VE-CADposCD43negCD41pos	SECISBP2	FALSE	FALSE
CRLF3	0.00998496	0.506428	0.474	0.212	1	VE-CADposCD43negCD41pos	CRLF3	FALSE	FALSE
NBEAL1	0.0347239	0.506306	0.579	0.337	1	VE-CADposCD43negCD41pos	NBEAL1	FALSE	FALSE
UBAC21	0.0362371	0.506164	0.684	0.451	1	VE-CADposCD43negCD41pos	UBAC2	TRUE	FALSE
ERG281	0.0389541	0.505806	0.895	0.541	1	VE-CADposCD43negCD41pos	ERG28	FALSE	FALSE
DHRS71	0.0177799	0.503332	0.579	0.277	1	VE-CADposCD43negCD41pos	DHRS7	FALSE	FALSE
COMMD2	0.00889132	0.502217	0.737	0.393	1	VE-CADposCD43negCD41pos	COMMD2	FALSE	FALSE
TOMM20	0.0354722	0.501801	1	0.76	1	VE-CADposCD43negCD41pos	TOMM20	FALSE	FALSE
CEP170	0.0161329	0.501437	0.684	0.35	1	VE-CADposCD43negCD41pos	CEP170	FALSE	FALSE
TMEM101	0.0296252	0.500637	0.737	0.474	1	VE-CADposCD43negCD41pos	TMEM101	FALSE	FALSE
DHRS7B	0.0286367	0.500578	0.526	0.29	1	VE-CADposCD43negCD41pos	DHRS7B	FALSE	FALSE
ECI2	0.0408455	0.500294	0.895	0.564	1	VE-CADposCD43negCD41pos	ECI2	FALSE	FALSE
EIF1B	0.0161018	0.500051	1	0.71	1	VE-CADposCD43negCD41pos	EIF1B	FALSE	FALSE
ATP2B11	0.0185136	0.499766	0.789	0.5	1	VE-CADposCD43negCD41pos	ATP2B1	FALSE	FALSE
TMEM11	0.0341355	0.499469	0.684	0.457	1	VE-CADposCD43negCD41pos	TMEM11	FALSE	FALSE
TSC2	0.0405016	0.497004	0.474	0.234	1	VE-CADposCD43negCD41pos	TSC2	FALSE	FALSE
PEX10	0.0425998	0.496942	0.474	0.24	1	VE-CADposCD43negCD41pos	PEX10	FALSE	FALSE
TWF2	0.0145138	0.49601	0.895	0.631	1	VE-CADposCD43negCD41pos	TWF2	FALSE	FALSE
SPTAN11	0.0143061	0.493799	0.579	0.283	1	VE-CADposCD43negCD41pos	SPTAN1	FALSE	FALSE
DHX30	0.0162019	0.493114	0.737	0.412	1	VE-CADposCD43negCD41pos	DHX30	FALSE	FALSE
NEK61	0.0196944	0.492057	0.684	0.354	1	VE-CADposCD43negCD41pos	NEK6	FALSE	FALSE
CETN3	0.0124456	0.490023	0.684	0.339	1	VE-CADposCD43negCD41pos	CETN3	FALSE	FALSE
IFT571	0.0374865	0.489376	0.842	0.513	1	VE-CADposCD43negCD41pos	IFT57	FALSE	FALSE
PPP4R3A	0.0171156	0.488984	0.632	0.345	1	VE-CADposCD43negCD41pos	PPP4R3A	FALSE	FALSE
ACAT2	0.0376884	0.488812	0.789	0.461	1	VE-CADposCD43negCD41pos	ACAT2	FALSE	FALSE
EPC1	0.0469779	0.487826	0.737	0.459	1	VE-CADposCD43negCD41pos	EPC1	FALSE	FALSE
NUDT16	0.0404993	0.487128	0.579	0.337	1	VE-CADposCD43negCD41pos	NUDT16	FALSE	FALSE
SUPT5H1	0.0229499	0.486713	0.632	0.309	1	VE-CADposCD43negCD41pos	SUPT5H	FALSE	FALSE
PSMA3-AS1	0.00791756	0.486539	0.737	0.382	1	VE-CADposCD43negCD41pos	PSMA3-AS1	FALSE	FALSE
NECTIN21	0.0068726	0.485277	0.737	0.401	1	VE-CADposCD43negCD41pos	NECTIN2	TRUE	FALSE
SIKE11	0.0103442	0.483548	0.632	0.298	1	VE-CADposCD43negCD41pos	SIKE1	FALSE	FALSE
GLYR1	0.0190871	0.483005	0.684	0.391	1	VE-CADposCD43negCD41pos	GLYR1	FALSE	TRUE
VSIR	0.0376988	0.48211	0.789	0.586	1	VE-CADposCD43negCD41pos	VSIR	TRUE	FALSE
HAUS1	0.0270186	0.481311	0.947	0.62	1	VE-CADposCD43negCD41pos	HAUS1	FALSE	FALSE
PRDM2	0.0434091	0.481162	0.474	0.251	1	VE-CADposCD43negCD41pos	PRDM2	FALSE	TRUE
MBOAT71	0.022123	0.480172	0.895	0.564	1	VE-CADposCD43negCD41pos	MBOAT7	FALSE	FALSE
YIPF1	0.0405237	0.480087	0.474	0.232	1	VE-CADposCD43negCD41pos	YIPF1	FALSE	FALSE
CREM	0.0276251	0.478588	0.474	0.236	1	VE-CADposCD43negCD41pos	CREM	FALSE	TRUE
DCAF8	0.0385123	0.47787	0.526	0.275	1	VE-CADposCD43negCD41pos	DCAF8	FALSE	FALSE
CD47	0.0409534	0.477688	1	0.702	1	VE-CADposCD43negCD41pos	CD47	TRUE	FALSE
PPAT	0.00224094	0.477567	0.789	0.337	1	VE-CADposCD43negCD41pos	PPAT	FALSE	FALSE
ZC3H81	0.0207079	0.477123	0.737	0.414	1	VE-CADposCD43negCD41pos	ZC3H8	FALSE	TRUE
CYSLTR1	0.0431068	0.476871	0.474	0.253	1	VE-CADposCD43negCD41pos	CYSLTR1	TRUE	FALSE
TCF7L21	0.0158426	0.476425	0.526	0.251	1	VE-CADposCD43negCD41pos	TCF7L2	FALSE	TRUE
SETD51	0.0203213	0.475945	0.737	0.425	1	VE-CADposCD43negCD41pos	SETD5	FALSE	FALSE
POLR2B	0.0357589	0.475827	0.632	0.399	1	VE-CADposCD43negCD41pos	POLR2B	FALSE	FALSE
PDS5B	0.0338669	0.475146	0.526	0.298	1	VE-CADposCD43negCD41pos	PDS5B	FALSE	FALSE
RNF261	0.0276429	0.474951	0.579	0.333	1	VE-CADposCD43negCD41pos	RNF26	FALSE	FALSE
FBXL6	0.00910943	0.473899	0.368	0.142	1	VE-CADposCD43negCD41pos	FBXL6	FALSE	FALSE
MTPN	0.00768423	0.473788	0.947	0.648	1	VE-CADposCD43negCD41pos	MTPN	FALSE	FALSE
SERPINH11	0.0392305	0.473271	0.842	0.571	1	VE-CADposCD43negCD41pos	SERPINH1	FALSE	FALSE
ARL2BP1	0.0153576	0.473061	0.789	0.418	1	VE-CADposCD43negCD41pos	ARL2BP	FALSE	FALSE
HSPB11	0.0248779	0.472069	0.947	0.777	1	VE-CADposCD43negCD41pos	HSPB1	TRUE	FALSE
SVBP	0.0128487	0.470928	0.842	0.524	1	VE-CADposCD43negCD41pos	SVBP	FALSE	FALSE
FAR21	0.0166066	0.470196	0.842	0.453	1	VE-CADposCD43negCD41pos	FAR2	FALSE	FALSE
GOLGA41	0.0479922	0.469963	0.684	0.406	1	VE-CADposCD43negCD41pos	GOLGA4	FALSE	FALSE
TMEM170A	0.0208738	0.468959	0.684	0.363	1	VE-CADposCD43negCD41pos	TMEM170A	FALSE	FALSE
SPATC1L	0.0284742	0.46877	0.737	0.448	1	VE-CADposCD43negCD41pos	SPATC1L	FALSE	FALSE
TTC17	0.0345922	0.468325	0.632	0.358	1	VE-CADposCD43negCD41pos	TTC17	TRUE	FALSE
TMEM2191	0.0431837	0.468066	0.842	0.659	1	VE-CADposCD43negCD41pos	TMEM219	TRUE	FALSE
TP53TG11	0.00752263	0.467771	0.684	0.32	1	VE-CADposCD43negCD41pos	TP53TG1	FALSE	FALSE
CRTAP1	0.0121961	0.467325	0.842	0.468	1	VE-CADposCD43negCD41pos	CRTAP	FALSE	FALSE
LYRM4	0.0137564	0.466909	0.947	0.657	1	VE-CADposCD43negCD41pos	LYRM4	FALSE	FALSE
UBL7	0.00932406	0.465497	0.895	0.579	1	VE-CADposCD43negCD41pos	UBL7	FALSE	FALSE
CCND3	0.0303239	0.463714	0.842	0.524	1	VE-CADposCD43negCD41pos	CCND3	FALSE	FALSE
TAX1BP1	0.0225452	0.463026	0.895	0.607	1	VE-CADposCD43negCD41pos	TAX1BP1	FALSE	TRUE
EMG1	0.0321532	0.461045	0.895	0.541	1	VE-CADposCD43negCD41pos	EMG1	FALSE	FALSE
DNMT3A1	0.0226662	0.459183	0.895	0.571	1	VE-CADposCD43negCD41pos	DNMT3A	FALSE	TRUE
HERC4	0.0154109	0.459132	0.474	0.2	1	VE-CADposCD43negCD41pos	HERC4	FALSE	FALSE
UBE2R2	0.00833143	0.458369	0.895	0.588	1	VE-CADposCD43negCD41pos	UBE2R2	FALSE	FALSE
FNBP11	0.0182144	0.457932	0.895	0.584	1	VE-CADposCD43negCD41pos	FNBP1	FALSE	FALSE
RAB14	0.0114387	0.457893	0.842	0.515	1	VE-CADposCD43negCD41pos	RAB14	TRUE	FALSE
KDR	0.0223214	0.457142	0.421	0.182	1	VE-CADposCD43negCD41pos	KDR	TRUE	FALSE
PCYT1A	0.0102521	0.456667	0.526	0.238	1	VE-CADposCD43negCD41pos	PCYT1A	FALSE	FALSE
FDFT1	0.0349677	0.456601	0.895	0.616	1	VE-CADposCD43negCD41pos	FDFT1	FALSE	FALSE
TCF41	0.00147769	0.454851	0.842	0.438	1	VE-CADposCD43negCD41pos	TCF4	FALSE	TRUE
REL	0.00708606	0.454378	0.789	0.431	1	VE-CADposCD43negCD41pos	REL	FALSE	TRUE
KPNA41	0.0310302	0.453738	0.579	0.315	1	VE-CADposCD43negCD41pos	KPNA4	FALSE	FALSE
SAP30BP	0.00512393	0.452077	0.842	0.479	1	VE-CADposCD43negCD41pos	SAP30BP	FALSE	FALSE
CEBPZ	0.0473722	0.451389	0.789	0.556	1	VE-CADposCD43negCD41pos	CEBPZ	FALSE	TRUE
UBE2H1	0.040453	0.450053	0.421	0.208	1	VE-CADposCD43negCD41pos	UBE2H	FALSE	FALSE
GON71	0.020663	0.448965	0.579	0.29	1	VE-CADposCD43negCD41pos	GON7	FALSE	FALSE
SMIM7	0.0465595	0.448671	0.947	0.622	1	VE-CADposCD43negCD41pos	SMIM7	FALSE	FALSE
NAP1L4	0.0298336	0.448218	0.895	0.642	1	VE-CADposCD43negCD41pos	NAP1L4	FALSE	FALSE
IDH3B	0.0179163	0.447646	1	0.627	1	VE-CADposCD43negCD41pos	IDH3B	FALSE	FALSE
TRIQK	0.0285201	0.446772	0.421	0.182	1	VE-CADposCD43negCD41pos	TRIQK	FALSE	FALSE
MCFD21	0.046816	0.446556	0.789	0.476	1	VE-CADposCD43negCD41pos	MCFD2	FALSE	FALSE
RBFA	0.0295916	0.445829	0.684	0.388	1	VE-CADposCD43negCD41pos	RBFA	FALSE	FALSE
POP5	0.0170089	0.443901	0.737	0.459	1	VE-CADposCD43negCD41pos	POP5	FALSE	FALSE
FLYWCH21	0.0276089	0.443598	0.684	0.378	1	VE-CADposCD43negCD41pos	FLYWCH2	FALSE	FALSE
COQ2	0.0168485	0.443251	0.684	0.365	1	VE-CADposCD43negCD41pos	COQ2	FALSE	FALSE
MRPL47	0.0484618	0.440586	0.842	0.637	1	VE-CADposCD43negCD41pos	MRPL47	FALSE	FALSE
CTNNAL11	0.0285498	0.440318	0.632	0.328	1	VE-CADposCD43negCD41pos	CTNNAL1	FALSE	FALSE
KIAA0319L	0.0376715	0.439409	0.474	0.232	1	VE-CADposCD43negCD41pos	KIAA0319L	TRUE	FALSE
PRPF4B	0.0312264	0.438762	0.842	0.545	1	VE-CADposCD43negCD41pos	PRPF4B	FALSE	FALSE
CCDC85B1	0.0358233	0.438454	0.947	0.796	1	VE-CADposCD43negCD41pos	CCDC85B	FALSE	FALSE
SPINK2	0.021869	0.4384	0.842	0.526	1	VE-CADposCD43negCD41pos	SPINK2	FALSE	FALSE
NOL11	0.0442395	0.438023	0.737	0.446	1	VE-CADposCD43negCD41pos	NOL11	FALSE	FALSE
EIF3A	0.0455595	0.437482	0.947	0.768	1	VE-CADposCD43negCD41pos	EIF3A	FALSE	FALSE
RIPK2	0.00990471	0.436976	0.579	0.285	1	VE-CADposCD43negCD41pos	RIPK2	FALSE	FALSE
MARCKS1	0.014837	0.43651	0.947	0.601	1	VE-CADposCD43negCD41pos	MARCKS	TRUE	FALSE
ATF6B1	0.0433568	0.435352	0.789	0.476	1	VE-CADposCD43negCD41pos	ATF6B	FALSE	TRUE
WDR6	0.0118129	0.434591	0.684	0.354	1	VE-CADposCD43negCD41pos	WDR6	FALSE	FALSE
DDOST	0.0351717	0.434247	1	0.732	1	VE-CADposCD43negCD41pos	DDOST	TRUE	FALSE
ROGDI	0.0310926	0.433331	0.737	0.487	1	VE-CADposCD43negCD41pos	ROGDI	FALSE	FALSE
PES1	0.0119	0.432523	0.842	0.504	1	VE-CADposCD43negCD41pos	PES1	FALSE	FALSE
CLINT11	0.0145613	0.431853	0.947	0.564	1	VE-CADposCD43negCD41pos	CLINT1	FALSE	FALSE
HM13	0.0375694	0.430134	0.947	0.648	1	VE-CADposCD43negCD41pos	HM13	TRUE	FALSE
HBE1	0.043883	0.429868	0.368	0.182	1	VE-CADposCD43negCD41pos	HBE1	FALSE	FALSE
ARID1B1	0.0244256	0.429502	0.737	0.41	1	VE-CADposCD43negCD41pos	ARID1B	FALSE	TRUE
RUSC1	0.00527025	0.429213	0.632	0.294	1	VE-CADposCD43negCD41pos	RUSC1	FALSE	FALSE
DNTTIP1	0.0371541	0.429163	0.842	0.554	1	VE-CADposCD43negCD41pos	DNTTIP1	FALSE	FALSE
PLRG1	0.0175743	0.428817	0.789	0.455	1	VE-CADposCD43negCD41pos	PLRG1	FALSE	FALSE
PLEKHO1	0.030252	0.428401	0.737	0.485	1	VE-CADposCD43negCD41pos	PLEKHO1	FALSE	FALSE
RYBP1	0.0457912	0.422945	0.474	0.249	1	VE-CADposCD43negCD41pos	RYBP	FALSE	FALSE
TM2D3	0.0145496	0.42288	0.632	0.311	1	VE-CADposCD43negCD41pos	TM2D3	FALSE	FALSE
BOLA1	0.0134097	0.422711	0.526	0.238	1	VE-CADposCD43negCD41pos	BOLA1	FALSE	TRUE
FERMT3	0.0199311	0.422528	0.895	0.639	1	VE-CADposCD43negCD41pos	FERMT3	FALSE	FALSE
RALA1	0.0229447	0.422524	0.895	0.564	1	VE-CADposCD43negCD41pos	RALA	TRUE	FALSE
ZCCHC31	0.0430337	0.419837	0.579	0.352	1	VE-CADposCD43negCD41pos	ZCCHC3	FALSE	FALSE
PLCB2	0.0220918	0.419784	0.737	0.397	1	VE-CADposCD43negCD41pos	PLCB2	FALSE	FALSE
RPL17	0.0442765	0.419267	0.947	0.835	1	VE-CADposCD43negCD41pos	RPL17	FALSE	FALSE
MPHOSPH10	0.0252272	0.41913	0.895	0.483	1	VE-CADposCD43negCD41pos	MPHOSPH10	FALSE	FALSE
GNG111	0.0102837	0.418584	0.947	0.597	1	VE-CADposCD43negCD41pos	GNG11	FALSE	FALSE
NAA35	0.0171415	0.418095	0.579	0.281	1	VE-CADposCD43negCD41pos	NAA35	FALSE	FALSE
CTDSP2	0.00474241	0.417978	0.789	0.373	1	VE-CADposCD43negCD41pos	CTDSP2	FALSE	FALSE
FZR1	0.0496709	0.415709	0.368	0.185	1	VE-CADposCD43negCD41pos	FZR1	FALSE	FALSE
MRPS18B	0.027289	0.414008	0.947	0.633	1	VE-CADposCD43negCD41pos	MRPS18B	FALSE	FALSE
ARL5B	0.0175304	0.413559	0.474	0.208	1	VE-CADposCD43negCD41pos	ARL5B	FALSE	FALSE
IFI161	0.0276544	0.413388	0.895	0.642	1	VE-CADposCD43negCD41pos	IFI16	FALSE	TRUE
UBE2D3	0.018226	0.412678	1	0.845	1	VE-CADposCD43negCD41pos	UBE2D3	FALSE	FALSE
C12orf571	0.0449655	0.409783	0.947	0.676	1	VE-CADposCD43negCD41pos	C12orf57	FALSE	FALSE
COMT	0.0241313	0.408542	0.947	0.65	1	VE-CADposCD43negCD41pos	COMT	FALSE	FALSE
B4GALT7	0.0378674	0.408223	0.526	0.305	1	VE-CADposCD43negCD41pos	B4GALT7	FALSE	FALSE
HOXB41	0.0440563	0.4082	0.684	0.401	1	VE-CADposCD43negCD41pos	HOXB4	FALSE	TRUE
CUL1	0.0182499	0.406953	0.684	0.408	1	VE-CADposCD43negCD41pos	CUL1	FALSE	FALSE
EIF2B5	0.0065148	0.406917	0.737	0.384	1	VE-CADposCD43negCD41pos	EIF2B5	FALSE	FALSE
JMJD1C	0.0254204	0.406893	0.789	0.455	1	VE-CADposCD43negCD41pos	JMJD1C	FALSE	FALSE
ITM2B1	0.0121526	0.405849	1	0.796	1	VE-CADposCD43negCD41pos	ITM2B	TRUE	FALSE
ARAF	0.0354325	0.405173	0.526	0.258	1	VE-CADposCD43negCD41pos	ARAF	FALSE	FALSE
CCNC	0.0355269	0.404841	0.684	0.421	1	VE-CADposCD43negCD41pos	CCNC	FALSE	FALSE
THAP9-AS1	0.0106598	0.402593	0.737	0.386	1	VE-CADposCD43negCD41pos	THAP9-AS1	FALSE	FALSE
ASAH1	0.0189004	0.40234	0.947	0.597	1	VE-CADposCD43negCD41pos	ASAH1	FALSE	FALSE
ELF1	0.0264292	0.400355	0.947	0.599	1	VE-CADposCD43negCD41pos	ELF1	FALSE	TRUE
ERF	0.0345723	0.396831	0.474	0.24	1	VE-CADposCD43negCD41pos	ERF	FALSE	TRUE
H2AFY21	0.0389093	0.396405	0.842	0.444	1	VE-CADposCD43negCD41pos	H2AFY2	FALSE	FALSE
ZRANB21	0.0182434	0.39626	0.895	0.629	1	VE-CADposCD43negCD41pos	ZRANB2	FALSE	FALSE
SMIM4	0.0348659	0.396098	0.789	0.468	1	VE-CADposCD43negCD41pos	SMIM4	FALSE	FALSE
HTATSF1	0.0305352	0.396029	0.842	0.532	1	VE-CADposCD43negCD41pos	HTATSF1	FALSE	FALSE
FNBP4	0.0449294	0.395696	0.737	0.472	1	VE-CADposCD43negCD41pos	FNBP4	FALSE	FALSE
TRIM33	0.0204384	0.39441	0.579	0.29	1	VE-CADposCD43negCD41pos	TRIM33	FALSE	FALSE
SINHCAF1	0.0400767	0.393849	0.895	0.646	1	VE-CADposCD43negCD41pos	SINHCAF	FALSE	FALSE
ZNF1311	0.031288	0.393611	0.684	0.384	1	VE-CADposCD43negCD41pos	ZNF131	FALSE	TRUE
FHL2	0.036766	0.393459	0.526	0.268	1	VE-CADposCD43negCD41pos	FHL2	FALSE	FALSE
MED61	0.0471413	0.393389	0.684	0.386	1	VE-CADposCD43negCD41pos	MED6	FALSE	FALSE
SMARCA4	0.0256762	0.392732	1	0.697	1	VE-CADposCD43negCD41pos	SMARCA4	FALSE	TRUE
RBM14	0.0138098	0.392444	0.737	0.455	1	VE-CADposCD43negCD41pos	RBM14	FALSE	FALSE
BLOC1S2	0.0122789	0.391634	0.789	0.487	1	VE-CADposCD43negCD41pos	BLOC1S2	FALSE	FALSE
CKB	0.0472252	0.39114	0.842	0.528	1	VE-CADposCD43negCD41pos	CKB	FALSE	FALSE
CD164	0.0358713	0.389557	1	0.845	1	VE-CADposCD43negCD41pos	CD164	TRUE	FALSE
BABAM2	0.0233423	0.388499	0.684	0.421	1	VE-CADposCD43negCD41pos	BABAM2	FALSE	FALSE
TCEA1	0.020731	0.388221	0.947	0.676	1	VE-CADposCD43negCD41pos	TCEA1	FALSE	FALSE
CNOT8	0.0227789	0.387552	0.632	0.369	1	VE-CADposCD43negCD41pos	CNOT8	FALSE	FALSE
SDF2	0.00793944	0.385818	0.842	0.483	1	VE-CADposCD43negCD41pos	SDF2	FALSE	FALSE
AP1G2	0.0427602	0.38377	0.526	0.281	1	VE-CADposCD43negCD41pos	AP1G2	FALSE	FALSE
SREK1	0.0216942	0.38354	0.895	0.616	1	VE-CADposCD43negCD41pos	SREK1	FALSE	FALSE
PSMC4	0.0280054	0.379904	0.947	0.629	1	VE-CADposCD43negCD41pos	PSMC4	FALSE	FALSE
SPTSSA1	0.0459828	0.379785	0.789	0.549	1	VE-CADposCD43negCD41pos	SPTSSA	FALSE	FALSE
NDUFA7	0.0103194	0.378751	0.789	0.414	1	VE-CADposCD43negCD41pos	NDUFA7	FALSE	FALSE
KRI11	0.040512	0.378095	0.526	0.285	1	VE-CADposCD43negCD41pos	KRI1	FALSE	FALSE
FAM50A	0.0273431	0.37774	0.632	0.376	1	VE-CADposCD43negCD41pos	FAM50A	FALSE	FALSE
SSFA2	0.0291807	0.377508	0.526	0.27	1	VE-CADposCD43negCD41pos	SSFA2	FALSE	FALSE
ARRB1	0.0170964	0.375231	0.474	0.208	1	VE-CADposCD43negCD41pos	ARRB1	TRUE	FALSE
RPL39L	0.00525199	0.372426	0.632	0.303	1	VE-CADposCD43negCD41pos	RPL39L	FALSE	FALSE
PPP2R5A	0.0446121	0.372193	0.579	0.315	1	VE-CADposCD43negCD41pos	PPP2R5A	FALSE	FALSE
CHCHD5	0.0138386	0.371197	0.947	0.59	1	VE-CADposCD43negCD41pos	CHCHD5	FALSE	FALSE
MLYCD	0.0107478	0.370669	0.579	0.262	1	VE-CADposCD43negCD41pos	MLYCD	FALSE	FALSE
AFG3L2	0.0139302	0.369754	0.789	0.429	1	VE-CADposCD43negCD41pos	AFG3L2	FALSE	FALSE
PLAUR	0.0479452	0.369694	0.368	0.176	1	VE-CADposCD43negCD41pos	PLAUR	TRUE	FALSE
PEA15	0.0292782	0.369042	0.421	0.193	1	VE-CADposCD43negCD41pos	PEA15	FALSE	FALSE
ALAD	0.0425507	0.367623	0.368	0.178	1	VE-CADposCD43negCD41pos	ALAD	FALSE	FALSE
SEC11C	0.0409628	0.366026	0.737	0.464	1	VE-CADposCD43negCD41pos	SEC11C	FALSE	FALSE
CHMP2B1	0.0484615	0.364834	0.789	0.464	1	VE-CADposCD43negCD41pos	CHMP2B	FALSE	FALSE
PINX1.1	0.0293018	0.364656	0.579	0.324	1	VE-CADposCD43negCD41pos	PINX1.1	FALSE	FALSE
TMEM179B	0.0220808	0.36345	0.842	0.509	1	VE-CADposCD43negCD41pos	TMEM179B	TRUE	FALSE
RIF1	0.0202731	0.363182	0.842	0.44	1	VE-CADposCD43negCD41pos	RIF1	FALSE	FALSE
TFB2M	0.0047785	0.360054	0.684	0.294	1	VE-CADposCD43negCD41pos	TFB2M	FALSE	TRUE
TAF71	0.0486599	0.35984	0.842	0.541	1	VE-CADposCD43negCD41pos	TAF7	FALSE	FALSE
HNRNPH2	0.0270695	0.359774	0.895	0.567	1	VE-CADposCD43negCD41pos	HNRNPH2	FALSE	FALSE
SYF2	0.0439774	0.359599	0.895	0.678	1	VE-CADposCD43negCD41pos	SYF2	FALSE	FALSE
GTPBP8	0.0158071	0.359481	0.684	0.399	1	VE-CADposCD43negCD41pos	GTPBP8	FALSE	FALSE
IMPDH1	0.0421061	0.359374	0.684	0.406	1	VE-CADposCD43negCD41pos	IMPDH1	FALSE	FALSE
MRPS35	0.0264448	0.358925	0.947	0.601	1	VE-CADposCD43negCD41pos	MRPS35	FALSE	FALSE
CCDC71	0.0470684	0.357484	0.474	0.247	1	VE-CADposCD43negCD41pos	CCDC71	FALSE	FALSE
MEF2C1	0.0461471	0.356351	0.947	0.745	1	VE-CADposCD43negCD41pos	MEF2C	FALSE	TRUE
GTF3C5	0.0283037	0.354088	0.737	0.446	1	VE-CADposCD43negCD41pos	GTF3C5	FALSE	FALSE
DMAC21	0.0108696	0.353982	0.947	0.575	1	VE-CADposCD43negCD41pos	DMAC2	FALSE	FALSE
SPG21	0.0298577	0.353167	0.895	0.556	1	VE-CADposCD43negCD41pos	SPG21	FALSE	FALSE
NEMF	0.0274991	0.353142	0.947	0.599	1	VE-CADposCD43negCD41pos	NEMF	FALSE	FALSE
SERTAD1	0.0253519	0.352345	0.579	0.294	1	VE-CADposCD43negCD41pos	SERTAD1	FALSE	FALSE
BRD7	0.0284185	0.351688	0.842	0.573	1	VE-CADposCD43negCD41pos	BRD7	FALSE	FALSE
TFG	0.0336621	0.349406	0.842	0.597	1	VE-CADposCD43negCD41pos	TFG	FALSE	FALSE
GATAD2A	0.0361222	0.347779	0.579	0.298	1	VE-CADposCD43negCD41pos	GATAD2A	FALSE	TRUE
RASSF1	0.0192555	0.347631	0.684	0.393	1	VE-CADposCD43negCD41pos	RASSF1	FALSE	FALSE
EIF3F	0.0378832	0.346665	1	0.891	1	VE-CADposCD43negCD41pos	EIF3F	FALSE	FALSE
NT5DC2	0.00581422	0.346474	0.684	0.328	1	VE-CADposCD43negCD41pos	NT5DC2	FALSE	FALSE
ELF21	0.0422851	0.345044	0.632	0.341	1	VE-CADposCD43negCD41pos	ELF2	FALSE	TRUE
EIF3J	0.0391665	0.344345	1	0.766	1	VE-CADposCD43negCD41pos	EIF3J	FALSE	FALSE
DCUN1D5	0.0464478	0.342631	0.842	0.521	1	VE-CADposCD43negCD41pos	DCUN1D5	FALSE	FALSE
SMC61	0.0304679	0.342489	0.737	0.406	1	VE-CADposCD43negCD41pos	SMC6	FALSE	FALSE
EBAG9	0.0456507	0.338046	0.632	0.352	1	VE-CADposCD43negCD41pos	EBAG9	FALSE	FALSE
CDC42	0.0420535	0.336452	0.947	0.818	1	VE-CADposCD43negCD41pos	CDC42	TRUE	FALSE
TMEM70	0.00041482	0.334662	0.895	0.397	1	VE-CADposCD43negCD41pos	TMEM70	FALSE	FALSE
PCM1	0.0296059	0.33277	0.842	0.601	1	VE-CADposCD43negCD41pos	PCM1	FALSE	FALSE
TCERG1	0.040462	0.332504	0.789	0.534	1	VE-CADposCD43negCD41pos	TCERG1	FALSE	FALSE
BRD3	0.0210316	0.331906	0.895	0.536	1	VE-CADposCD43negCD41pos	BRD3	FALSE	FALSE
TYMP	0.00109866	0.329356	0.579	0.234	1	VE-CADposCD43negCD41pos	TYMP	FALSE	FALSE
USP34	0.0495832	0.328412	0.632	0.358	1	VE-CADposCD43negCD41pos	USP34	FALSE	FALSE
NDN1	0.0365658	0.32532	0.842	0.47	1	VE-CADposCD43negCD41pos	NDN	FALSE	FALSE
HDLBP	0.0391428	0.324711	0.895	0.588	1	VE-CADposCD43negCD41pos	HDLBP	FALSE	FALSE
DYNC1H11	0.0488417	0.324522	0.737	0.487	1	VE-CADposCD43negCD41pos	DYNC1H1	FALSE	FALSE
TMC61	0.0465428	0.322816	0.737	0.418	1	VE-CADposCD43negCD41pos	TMC6	FALSE	FALSE
ARHGEF21	0.0479114	0.318406	0.737	0.476	1	VE-CADposCD43negCD41pos	ARHGEF2	FALSE	FALSE
MPG	0.0494274	0.317612	0.895	0.607	1	VE-CADposCD43negCD41pos	MPG	FALSE	FALSE
PRCP1	0.0481158	0.316082	0.789	0.491	1	VE-CADposCD43negCD41pos	PRCP	FALSE	FALSE
MRPS5	0.0413427	0.315892	0.842	0.571	1	VE-CADposCD43negCD41pos	MRPS5	FALSE	FALSE
TFPT1	0.0207993	0.314447	0.789	0.436	1	VE-CADposCD43negCD41pos	TFPT	FALSE	FALSE
TLK1	0.0320157	0.313293	0.632	0.384	1	VE-CADposCD43negCD41pos	TLK1	FALSE	FALSE
TBCA	0.0212172	0.311442	1	0.873	1	VE-CADposCD43negCD41pos	TBCA	FALSE	FALSE
ACIN1	0.0256464	0.31051	0.895	0.558	1	VE-CADposCD43negCD41pos	ACIN1	FALSE	FALSE
SRPK2	0.0494093	0.309871	0.842	0.496	1	VE-CADposCD43negCD41pos	SRPK2	FALSE	FALSE
PREB	0.0227825	0.308521	0.579	0.298	1	VE-CADposCD43negCD41pos	PREB	FALSE	TRUE
PICALM	0.0366723	0.306571	0.632	0.341	1	VE-CADposCD43negCD41pos	PICALM	TRUE	FALSE
PARVB	0.0411047	0.306306	0.895	0.633	1	VE-CADposCD43negCD41pos	PARVB	FALSE	FALSE
RSBN1	0.0400906	0.305444	0.632	0.371	1	VE-CADposCD43negCD41pos	RSBN1	FALSE	FALSE
CIR1	0.0350128	0.302894	0.895	0.545	1	VE-CADposCD43negCD41pos	CIR1	FALSE	FALSE
GORASP2	0.0277416	0.301424	0.737	0.438	1	VE-CADposCD43negCD41pos	GORASP2	FALSE	FALSE
TRABD	0.0419995	0.297295	0.789	0.536	1	VE-CADposCD43negCD41pos	TRABD	FALSE	FALSE
NKRF	0.0457222	0.295181	0.368	0.17	1	VE-CADposCD43negCD41pos	NKRF	FALSE	TRUE
PSME3	0.018248	0.294806	0.789	0.513	1	VE-CADposCD43negCD41pos	PSME3	FALSE	FALSE
CHD1L1	0.0202052	0.293618	0.842	0.451	1	VE-CADposCD43negCD41pos	CHD1L	FALSE	FALSE
THAP11	0.036312	0.29327	0.684	0.431	1	VE-CADposCD43negCD41pos	THAP11	FALSE	TRUE
DNM2	0.0216023	0.29095	0.684	0.352	1	VE-CADposCD43negCD41pos	DNM2	FALSE	FALSE
HPF1	0.0481239	0.289372	0.947	0.558	1	VE-CADposCD43negCD41pos	HPF1	FALSE	FALSE
ADCY7	0.0374267	0.286377	0.421	0.206	1	VE-CADposCD43negCD41pos	ADCY7	TRUE	FALSE
ABCF1	0.0455079	0.286217	0.947	0.547	1	VE-CADposCD43negCD41pos	ABCF1	FALSE	FALSE
RASGRP3	0.0262255	0.286137	0.632	0.333	1	VE-CADposCD43negCD41pos	RASGRP3	FALSE	FALSE
MINPP1	0.0469984	0.28414	0.526	0.29	1	VE-CADposCD43negCD41pos	MINPP1	FALSE	FALSE
AKAP91	0.0495213	0.28348	0.947	0.571	1	VE-CADposCD43negCD41pos	AKAP9	FALSE	FALSE
TOMM34	0.0364123	0.282225	0.684	0.393	1	VE-CADposCD43negCD41pos	TOMM34	FALSE	FALSE
C8orf82	0.0321372	0.280563	0.474	0.223	1	VE-CADposCD43negCD41pos	C8orf82	FALSE	FALSE
ISG15	0.0329867	0.279744	0.947	0.644	1	VE-CADposCD43negCD41pos	ISG15	FALSE	FALSE
OGFOD3	0.00912741	0.279469	0.684	0.333	1	VE-CADposCD43negCD41pos	OGFOD3	FALSE	FALSE
AP3D1	0.0400364	0.278921	0.789	0.506	1	VE-CADposCD43negCD41pos	AP3D1	FALSE	FALSE
MARK31	0.0483225	0.278905	0.684	0.354	1	VE-CADposCD43negCD41pos	MARK3	FALSE	FALSE
RAP1B	0.0298732	0.278877	1	0.77	1	VE-CADposCD43negCD41pos	RAP1B	FALSE	FALSE
2009-09-01	0.039332	0.278152	0.842	0.509	1	VE-CADposCD43negCD41pos	2009-09-01	FALSE	FALSE
SUPT20H	0.0476706	0.276072	0.579	0.311	1	VE-CADposCD43negCD41pos	SUPT20H	FALSE	FALSE
C1orf52	0.0211188	0.275267	0.684	0.416	1	VE-CADposCD43negCD41pos	C1orf52	FALSE	FALSE
GTF2F2	0.0161276	0.274092	0.895	0.545	1	VE-CADposCD43negCD41pos	GTF2F2	FALSE	TRUE
PPP1R14B	0.0299041	0.265203	0.895	0.541	1	VE-CADposCD43negCD41pos	PPP1R14B	FALSE	FALSE
DHX36	0.0169323	0.265143	0.947	0.601	1	VE-CADposCD43negCD41pos	DHX36	FALSE	FALSE
ATP6AP1	0.02951	0.261818	0.842	0.509	1	VE-CADposCD43negCD41pos	ATP6AP1	FALSE	FALSE
ATF7IP2	0.0113363	0.260593	0.632	0.3	1	VE-CADposCD43negCD41pos	ATF7IP2	FALSE	FALSE
SNRNP27	0.0370585	0.260148	0.684	0.414	1	VE-CADposCD43negCD41pos	SNRNP27	FALSE	FALSE
IKBIP	0.0308951	0.259922	0.684	0.382	1	VE-CADposCD43negCD41pos	IKBIP	FALSE	FALSE
JPT21	0.0322833	0.257327	0.737	0.414	1	VE-CADposCD43negCD41pos	JPT2	FALSE	FALSE
MAPK6	0.0368074	0.255213	0.632	0.345	1	VE-CADposCD43negCD41pos	MAPK6	FALSE	FALSE
AIP	0.0407422	0.252152	0.684	0.414	1	VE-CADposCD43negCD41pos	AIP	FALSE	FALSE
PEF1	0.0417972	0.251552	0.895	0.528	1	VE-CADposCD43negCD41pos	PEF1	FALSE	FALSE
ARIH1	0.0278339	0.250089	0.474	0.221	1	VE-CADposCD43negCD41pos	ARIH1	FALSE	FALSE
GJA5	7.02659e-08	2.31645	0.333	0.091	0.00149617	VE-CADposCD43posCD41neg	GJA5	FALSE	FALSE
KBTBD6	2.78075e-10	2.23011	0.404	0.1	5.92105e-06	VE-CADposCD43posCD41neg	KBTBD6	FALSE	FALSE
NKAIN2	7.76579e-07	1.96745	0.281	0.072	0.0165357	VE-CADposCD43posCD41neg	NKAIN2	FALSE	FALSE
MFSD4B	2.25942e-06	1.94473	0.333	0.112	0.0481098	VE-CADposCD43posCD41neg	MFSD4B	FALSE	FALSE
GPRC5C	1.86145e-10	1.9181	0.404	0.096	3.96359e-06	VE-CADposCD43posCD41neg	GPRC5C	TRUE	FALSE
DENND4A	1.52345e-07	1.83962	0.333	0.096	0.00324388	VE-CADposCD43posCD41neg	DENND4A	FALSE	TRUE
MPZL2	0.000409157	1.81781	0.281	0.114	1	VE-CADposCD43posCD41neg	MPZL2	TRUE	FALSE
SRGAP1	5.17422e-07	1.80928	0.298	0.079	0.0110175	VE-CADposCD43posCD41neg	SRGAP1	FALSE	FALSE
TMEM92	1.03601e-11	1.76586	0.544	0.164	2.20599e-07	VE-CADposCD43posCD41neg	TMEM92	FALSE	FALSE
C9orf3	5.93622e-06	1.76145	0.263	0.077	0.1264	VE-CADposCD43posCD41neg	C9orf3	FALSE	FALSE
GIMAP8	1.1511e-06	1.75053	0.351	0.112	0.0245104	VE-CADposCD43posCD41neg	GIMAP8	FALSE	FALSE
CDH5	3.19403e-24	1.74538	1	0.271	6.80105e-20	VE-CADposCD43posCD41neg	CDH5	TRUE	FALSE
FCGR2B	3.85362e-06	1.7438	0.368	0.133	0.0820552	VE-CADposCD43posCD41neg	FCGR2B	TRUE	FALSE
CDA	4.88772e-08	1.7393	0.298	0.068	0.00104074	VE-CADposCD43posCD41neg	CDA	FALSE	FALSE
EFNB2	3.09288e-05	1.73344	0.404	0.185	0.658567	VE-CADposCD43posCD41neg	EFNB2	TRUE	FALSE
CHN1	9.59706e-05	1.72185	0.263	0.093	1	VE-CADposCD43posCD41neg	CHN1	FALSE	FALSE
LEMD3	0.000109061	1.7059	0.263	0.093	1	VE-CADposCD43posCD41neg	LEMD3	FALSE	FALSE
SOX18	1.5708e-05	1.70434	0.368	0.147	0.334471	VE-CADposCD43posCD41neg	SOX18	FALSE	TRUE
PRDM16	1.99071e-06	1.68132	0.263	0.068	0.0423881	VE-CADposCD43posCD41neg	PRDM16	FALSE	TRUE
EFCC1	1.5815e-05	1.67793	0.263	0.077	0.336748	VE-CADposCD43posCD41neg	EFCC1	FALSE	FALSE
LMCD1	0.00010073	1.62958	0.263	0.089	1	VE-CADposCD43posCD41neg	LMCD1	FALSE	FALSE
PXMP4	0.00014667	1.62147	0.281	0.105	1	VE-CADposCD43posCD41neg	PXMP4	FALSE	FALSE
CTSF	5.93863e-05	1.60393	0.351	0.14	1	VE-CADposCD43posCD41neg	CTSF	FALSE	FALSE
SMPDL3B	3.644e-05	1.58692	0.281	0.093	0.775917	VE-CADposCD43posCD41neg	SMPDL3B	TRUE	FALSE
NKX2-3	4.91778e-08	1.58573	0.491	0.178	0.00104714	VE-CADposCD43posCD41neg	NKX2-3	FALSE	TRUE
PCGF2	9.54885e-05	1.57917	0.298	0.114	1	VE-CADposCD43posCD41neg	PCGF2	FALSE	TRUE
ZBTB33	7.32591e-06	1.57809	0.263	0.077	0.155991	VE-CADposCD43posCD41neg	ZBTB33	FALSE	TRUE
TLE1	8.9799e-06	1.57129	0.263	0.075	0.191209	VE-CADposCD43posCD41neg	TLE1	FALSE	FALSE
CSRP2	0.00340148	1.55968	0.281	0.136	1	VE-CADposCD43posCD41neg	CSRP2	FALSE	FALSE
PLD2	0.000144665	1.54569	0.263	0.093	1	VE-CADposCD43posCD41neg	PLD2	TRUE	FALSE
PREX2	3.34362e-05	1.53015	0.333	0.124	0.711957	VE-CADposCD43posCD41neg	PREX2	FALSE	FALSE
DUSP15	3.13884e-05	1.52323	0.298	0.098	0.668354	VE-CADposCD43posCD41neg	DUSP15	FALSE	FALSE
GBP4	5.19451e-12	1.5064	0.754	0.306	1.10607e-07	VE-CADposCD43posCD41neg	GBP4	FALSE	FALSE
BST1	2.50682e-06	1.49849	0.386	0.145	0.0533778	VE-CADposCD43posCD41neg	BST1	TRUE	FALSE
HOXB5	4.12553e-06	1.4979	0.439	0.171	0.087845	VE-CADposCD43posCD41neg	HOXB5	FALSE	TRUE
RAB27B	7.96054e-11	1.49587	0.754	0.325	1.69504e-06	VE-CADposCD43posCD41neg	RAB27B	FALSE	FALSE
MPPED2	1.57042e-05	1.49236	0.439	0.192	0.33439	VE-CADposCD43posCD41neg	MPPED2	FALSE	FALSE
RIPOR1	1.21968e-05	1.48589	0.386	0.15	0.259707	VE-CADposCD43posCD41neg	RIPOR1	FALSE	FALSE
C1QTNF3	1.25714e-08	1.47521	0.474	0.157	0.000267683	VE-CADposCD43posCD41neg	C1QTNF3	FALSE	FALSE
MCM3AP-AS1	4.60273e-05	1.46869	0.263	0.084	0.980059	VE-CADposCD43posCD41neg	MCM3AP-AS1	FALSE	FALSE
CROT	5.62154e-06	1.45147	0.298	0.089	0.1197	VE-CADposCD43posCD41neg	CROT	FALSE	FALSE
GPR161	0.00255059	1.45035	0.263	0.119	1	VE-CADposCD43posCD41neg	GPR161	FALSE	FALSE
SPAST	8.08421e-07	1.44575	0.386	0.126	0.0172137	VE-CADposCD43posCD41neg	SPAST	FALSE	FALSE
SH3TC1	8.58068e-05	1.44372	0.333	0.136	1	VE-CADposCD43posCD41neg	SH3TC1	FALSE	FALSE
CCDC125	3.75419e-05	1.43944	0.386	0.166	0.79938	VE-CADposCD43posCD41neg	CCDC125	FALSE	FALSE
ZNF710	3.59544e-05	1.43158	0.281	0.096	0.765578	VE-CADposCD43posCD41neg	ZNF710	FALSE	TRUE
CHRNA5	5.53029e-08	1.42032	0.439	0.143	0.00117756	VE-CADposCD43posCD41neg	CHRNA5	TRUE	FALSE
CCDC159	5.92223e-07	1.41029	0.316	0.089	0.0126102	VE-CADposCD43posCD41neg	CCDC159	FALSE	FALSE
BRWD3	4.73466e-05	1.39018	0.298	0.11	1	VE-CADposCD43posCD41neg	BRWD3	FALSE	FALSE
ALPK3	0.000247481	1.38238	0.263	0.096	1	VE-CADposCD43posCD41neg	ALPK3	FALSE	FALSE
BMP1	7.00277e-08	1.37412	0.333	0.093	0.0014911	VE-CADposCD43posCD41neg	BMP1	FALSE	FALSE
ACVR1B	0.000605492	1.37139	0.281	0.117	1	VE-CADposCD43posCD41neg	ACVR1B	TRUE	FALSE
TEAD2	5.12583e-06	1.37045	0.404	0.152	0.109144	VE-CADposCD43posCD41neg	TEAD2	FALSE	TRUE
EFNA1	6.92379e-05	1.36975	0.439	0.208	1	VE-CADposCD43posCD41neg	EFNA1	TRUE	FALSE
TMEM204	5.74904e-06	1.36344	0.456	0.201	0.122414	VE-CADposCD43posCD41neg	TMEM204	FALSE	FALSE
RHPN1	9.04582e-06	1.36006	0.316	0.098	0.192613	VE-CADposCD43posCD41neg	RHPN1	FALSE	FALSE
DOK4	2.20195e-05	1.35993	0.404	0.171	0.468862	VE-CADposCD43posCD41neg	DOK4	FALSE	FALSE
RIPK1	4.0029e-05	1.35466	0.263	0.086	0.852338	VE-CADposCD43posCD41neg	RIPK1	FALSE	FALSE
GPHN	0.000895399	1.34723	0.263	0.103	1	VE-CADposCD43posCD41neg	GPHN	FALSE	FALSE
EPHX2	0.000517859	1.34648	0.298	0.126	1	VE-CADposCD43posCD41neg	EPHX2	FALSE	FALSE
L3HYPDH	0.000224708	1.33923	0.351	0.154	1	VE-CADposCD43posCD41neg	L3HYPDH	FALSE	FALSE
PTPRG	0.000271281	1.33775	0.263	0.096	1	VE-CADposCD43posCD41neg	PTPRG	TRUE	FALSE
SYTL4	0.000370048	1.33655	0.421	0.227	1	VE-CADposCD43posCD41neg	SYTL4	FALSE	FALSE
SFXN5	3.95258e-05	1.33193	0.351	0.133	0.841623	VE-CADposCD43posCD41neg	SFXN5	FALSE	FALSE
SRGAP2C	0.00101887	1.32981	0.263	0.11	1	VE-CADposCD43posCD41neg	SRGAP2C	FALSE	FALSE
SVIL	3.84854e-06	1.32923	0.456	0.185	0.081947	VE-CADposCD43posCD41neg	SVIL	FALSE	FALSE
HEY2	1.51987e-06	1.32025	0.456	0.166	0.0323626	VE-CADposCD43posCD41neg	HEY2	FALSE	TRUE
THSD1	8.72145e-06	1.31979	0.351	0.129	0.185706	VE-CADposCD43posCD41neg	THSD1	TRUE	FALSE
LPIN1	5.28761e-06	1.31773	0.439	0.185	0.112589	VE-CADposCD43posCD41neg	LPIN1	FALSE	FALSE
ZBTB38	1.36787e-06	1.3132	0.404	0.143	0.029126	VE-CADposCD43posCD41neg	ZBTB38	FALSE	TRUE
ZC2HC1A	5.42221e-08	1.30888	0.456	0.15	0.00115455	VE-CADposCD43posCD41neg	ZC2HC1A	FALSE	FALSE
BCL6B	0.000625071	1.29995	0.316	0.14	1	VE-CADposCD43posCD41neg	BCL6B	FALSE	TRUE
FAM198B	1.77819e-07	1.29769	0.421	0.136	0.0037863	VE-CADposCD43posCD41neg	FAM198B	FALSE	FALSE
ZNF629	3.56645e-06	1.29405	0.298	0.089	0.0759404	VE-CADposCD43posCD41neg	ZNF629	FALSE	TRUE
AC244090.1	3.86581e-05	1.29093	0.298	0.103	0.823146	VE-CADposCD43posCD41neg	AC244090.1	FALSE	FALSE
NAV1	6.56514e-05	1.29091	0.316	0.119	1	VE-CADposCD43posCD41neg	NAV1	FALSE	FALSE
CCNJ	1.82282e-05	1.28493	0.386	0.159	0.388133	VE-CADposCD43posCD41neg	CCNJ	FALSE	FALSE
AC009005.1	0.000473985	1.28379	0.316	0.138	1	VE-CADposCD43posCD41neg	AC009005.1	FALSE	FALSE
SLC25A43	0.0003731	1.27979	0.298	0.121	1	VE-CADposCD43posCD41neg	SLC25A43	FALSE	FALSE
OTUD4	0.00731584	1.27968	0.263	0.136	1	VE-CADposCD43posCD41neg	OTUD4	FALSE	FALSE
ZNF358	9.2954e-06	1.27615	0.386	0.145	0.197927	VE-CADposCD43posCD41neg	ZNF358	FALSE	TRUE
ACE	0.00465957	1.27597	0.263	0.126	1	VE-CADposCD43posCD41neg	ACE	TRUE	FALSE
GATA3	9.12831e-05	1.27542	0.491	0.262	1	VE-CADposCD43posCD41neg	GATA3	FALSE	TRUE
ARSD	0.00038534	1.27237	0.316	0.136	1	VE-CADposCD43posCD41neg	ARSD	FALSE	FALSE
WDR27	7.75058e-05	1.26752	0.263	0.089	1	VE-CADposCD43posCD41neg	WDR27	FALSE	FALSE
ZNF586	0.000147899	1.25999	0.263	0.093	1	VE-CADposCD43posCD41neg	ZNF586	FALSE	TRUE
ZNF260	7.48664e-05	1.25813	0.281	0.1	1	VE-CADposCD43posCD41neg	ZNF260	FALSE	TRUE
TMEM273	1.9446e-05	1.25676	0.456	0.199	0.414063	VE-CADposCD43posCD41neg	TMEM273	FALSE	FALSE
DSTYK	1.66266e-05	1.25373	0.351	0.129	0.354031	VE-CADposCD43posCD41neg	DSTYK	FALSE	FALSE
ENG	2.98251e-06	1.2532	0.509	0.22	0.0635066	VE-CADposCD43posCD41neg	ENG	TRUE	FALSE
ALDH1A1	4.48955e-07	1.25233	0.544	0.229	0.00955959	VE-CADposCD43posCD41neg	ALDH1A1	FALSE	FALSE
HOXB8	1.11141e-07	1.25227	0.596	0.25	0.00236653	VE-CADposCD43posCD41neg	HOXB8	FALSE	TRUE
FGFR1	1.1776e-06	1.25216	0.439	0.166	0.0250747	VE-CADposCD43posCD41neg	FGFR1	TRUE	FALSE
ZNF268	0.000524292	1.2512	0.351	0.161	1	VE-CADposCD43posCD41neg	ZNF268	FALSE	TRUE
SYNGAP1	0.000782255	1.24793	0.316	0.147	1	VE-CADposCD43posCD41neg	SYNGAP1	FALSE	FALSE
WDR89	0.00225125	1.24542	0.281	0.129	1	VE-CADposCD43posCD41neg	WDR89	FALSE	FALSE
SPAG9	4.74348e-06	1.23788	0.474	0.203	0.101003	VE-CADposCD43posCD41neg	SPAG9	FALSE	FALSE
APOL2	2.28283e-05	1.23239	0.351	0.131	0.486083	VE-CADposCD43posCD41neg	APOL2	FALSE	FALSE
DHX57	6.55247e-05	1.23144	0.333	0.133	1	VE-CADposCD43posCD41neg	DHX57	FALSE	FALSE
SETBP1	6.11275e-06	1.23037	0.544	0.266	0.130159	VE-CADposCD43posCD41neg	SETBP1	FALSE	TRUE
PTX3	0.000488221	1.22786	0.386	0.192	1	VE-CADposCD43posCD41neg	PTX3	FALSE	FALSE
AC020915.3	3.07837e-07	1.2267	0.368	0.112	0.00655477	VE-CADposCD43posCD41neg	AC020915.3	FALSE	FALSE
HOXB3	1.26215e-06	1.22662	0.544	0.236	0.026875	VE-CADposCD43posCD41neg	HOXB3	FALSE	TRUE
CD40	2.91881e-07	1.22281	0.509	0.203	0.00621502	VE-CADposCD43posCD41neg	CD40	TRUE	FALSE
MYCT1	3.21679e-06	1.2213	0.544	0.248	0.0684951	VE-CADposCD43posCD41neg	MYCT1	FALSE	FALSE
SNX29	6.6271e-05	1.21843	0.263	0.086	1	VE-CADposCD43posCD41neg	SNX29	FALSE	FALSE
SPNS2	2.47138e-05	1.21396	0.404	0.168	0.52623	VE-CADposCD43posCD41neg	SPNS2	FALSE	FALSE
APTR	0.00107678	1.20946	0.263	0.11	1	VE-CADposCD43posCD41neg	APTR	FALSE	FALSE
ZFP90	5.39733e-05	1.20862	0.368	0.154	1	VE-CADposCD43posCD41neg	ZFP90	FALSE	TRUE
NAXD	7.81532e-05	1.20782	0.333	0.126	1	VE-CADposCD43posCD41neg	NAXD	FALSE	FALSE
CEP85L	0.00396042	1.20345	0.281	0.138	1	VE-CADposCD43posCD41neg	CEP85L	FALSE	FALSE
FOXK1	1.37969e-05	1.20139	0.386	0.147	0.293777	VE-CADposCD43posCD41neg	FOXK1	FALSE	TRUE
ZNF467	7.38591e-08	1.19803	0.596	0.224	0.00157268	VE-CADposCD43posCD41neg	ZNF467	FALSE	TRUE
TCN2	5.80522e-05	1.19797	0.316	0.117	1	VE-CADposCD43posCD41neg	TCN2	FALSE	FALSE
EHD2	3.13141e-05	1.1977	0.421	0.182	0.666771	VE-CADposCD43posCD41neg	EHD2	TRUE	FALSE
HAPLN3	0.000238328	1.19747	0.386	0.18	1	VE-CADposCD43posCD41neg	HAPLN3	FALSE	FALSE
TMEM51	1.18369e-05	1.19284	0.333	0.114	0.252044	VE-CADposCD43posCD41neg	TMEM51	FALSE	FALSE
ZCCHC8	4.05471e-06	1.19278	0.439	0.175	0.086337	VE-CADposCD43posCD41neg	ZCCHC8	FALSE	FALSE
VSIG10	0.000154108	1.18921	0.421	0.201	1	VE-CADposCD43posCD41neg	VSIG10	FALSE	FALSE
GFI1	2.68159e-05	1.18796	0.474	0.217	0.570991	VE-CADposCD43posCD41neg	GFI1	FALSE	TRUE
GATD3A	1.97712e-05	1.1856	0.316	0.105	0.420988	VE-CADposCD43posCD41neg	GATD3A	FALSE	FALSE
MARK4	0.000934023	1.18307	0.386	0.206	1	VE-CADposCD43posCD41neg	MARK4	FALSE	FALSE
TMEM246	8.10832e-07	1.1781	0.386	0.124	0.0172651	VE-CADposCD43posCD41neg	TMEM246	FALSE	FALSE
KCNK17	3.47333e-09	1.17536	0.754	0.371	7.39576e-05	VE-CADposCD43posCD41neg	KCNK17	FALSE	FALSE
IBTK	0.00076666	1.17393	0.404	0.224	1	VE-CADposCD43posCD41neg	IBTK	FALSE	FALSE
FBXO17	0.0011186	1.16959	0.351	0.164	1	VE-CADposCD43posCD41neg	FBXO17	FALSE	FALSE
BBS2	0.000572891	1.16819	0.298	0.121	1	VE-CADposCD43posCD41neg	BBS2	FALSE	FALSE
RUNX1T1	1.87369e-08	1.16754	0.649	0.259	0.000398964	VE-CADposCD43posCD41neg	RUNX1T1	FALSE	TRUE
CD93	4.84043e-06	1.16636	0.561	0.252	0.103067	VE-CADposCD43posCD41neg	CD93	TRUE	FALSE
AFAP1L1	5.25936e-06	1.16605	0.474	0.203	0.111987	VE-CADposCD43posCD41neg	AFAP1L1	FALSE	FALSE
LOXL1	2.72959e-06	1.1657	0.649	0.32	0.0581212	VE-CADposCD43posCD41neg	LOXL1	FALSE	FALSE
ZNF420	0.000866682	1.16392	0.316	0.138	1	VE-CADposCD43posCD41neg	ZNF420	FALSE	TRUE
MLF1	0.000192934	1.16172	0.368	0.159	1	VE-CADposCD43posCD41neg	MLF1	FALSE	FALSE
TTYH3	6.78309e-05	1.15747	0.333	0.131	1	VE-CADposCD43posCD41neg	TTYH3	TRUE	FALSE
CLSTN3	0.0208077	1.15668	0.298	0.178	1	VE-CADposCD43posCD41neg	CLSTN3	TRUE	FALSE
MED14	8.75681e-08	1.15206	0.333	0.089	0.00186459	VE-CADposCD43posCD41neg	MED14	FALSE	FALSE
CRIP2	4.65554e-05	1.14525	0.351	0.133	0.991304	VE-CADposCD43posCD41neg	CRIP2	FALSE	FALSE
SELP	0.00015187	1.14521	0.404	0.194	1	VE-CADposCD43posCD41neg	SELP	TRUE	FALSE
FLT4	0.000251064	1.13974	0.263	0.093	1	VE-CADposCD43posCD41neg	FLT4	TRUE	FALSE
CASD1	0.000248359	1.13879	0.298	0.119	1	VE-CADposCD43posCD41neg	CASD1	TRUE	FALSE
WDYHV1	0.00110603	1.13413	0.386	0.194	1	VE-CADposCD43posCD41neg	WDYHV1	FALSE	FALSE
TRANK1	0.000113755	1.13359	0.351	0.143	1	VE-CADposCD43posCD41neg	TRANK1	FALSE	FALSE
SCRN3	0.000227253	1.13341	0.281	0.105	1	VE-CADposCD43posCD41neg	SCRN3	FALSE	FALSE
LPCAT4	9.15386e-06	1.13253	0.421	0.159	0.194913	VE-CADposCD43posCD41neg	LPCAT4	FALSE	FALSE
GSTM5	0.00192576	1.13182	0.404	0.22	1	VE-CADposCD43posCD41neg	GSTM5	FALSE	FALSE
TNFRSF10B	0.000163622	1.12811	0.333	0.136	1	VE-CADposCD43posCD41neg	TNFRSF10B	TRUE	FALSE
ZBTB8A	7.28821e-05	1.12778	0.316	0.119	1	VE-CADposCD43posCD41neg	ZBTB8A	FALSE	TRUE
RBFOX2	5.13067e-05	1.12329	0.474	0.231	1	VE-CADposCD43posCD41neg	RBFOX2	FALSE	FALSE
CTNND1	5.33191e-07	1.11827	0.491	0.199	0.0113532	VE-CADposCD43posCD41neg	CTNND1	TRUE	FALSE
RIMKLB	1.36553e-06	1.1174	0.509	0.22	0.0290763	VE-CADposCD43posCD41neg	RIMKLB	FALSE	FALSE
ALG2	3.11209e-05	1.11709	0.421	0.182	0.662658	VE-CADposCD43posCD41neg	ALG2	FALSE	FALSE
BCAM	8.24264e-05	1.11679	0.439	0.203	1	VE-CADposCD43posCD41neg	BCAM	TRUE	FALSE
ENAH	0.0023991	1.11431	0.386	0.201	1	VE-CADposCD43posCD41neg	ENAH	FALSE	FALSE
TOP3B	0.000243659	1.11402	0.263	0.098	1	VE-CADposCD43posCD41neg	TOP3B	FALSE	FALSE
FOXO1	0.000247306	1.11303	0.281	0.107	1	VE-CADposCD43posCD41neg	FOXO1	FALSE	TRUE
FERMT2	0.000619018	1.11291	0.368	0.173	1	VE-CADposCD43posCD41neg	FERMT2	TRUE	FALSE
PLXND1	6.84267e-07	1.11031	0.579	0.264	0.0145701	VE-CADposCD43posCD41neg	PLXND1	TRUE	FALSE
QSER1	8.35082e-05	1.10897	0.474	0.252	1	VE-CADposCD43posCD41neg	QSER1	FALSE	FALSE
FAM69B	7.43572e-09	1.10842	0.825	0.418	0.000158329	VE-CADposCD43posCD41neg	FAM69B	FALSE	FALSE
ALDH2	2.95246e-08	1.1079	0.754	0.414	0.000628668	VE-CADposCD43posCD41neg	ALDH2	FALSE	FALSE
ZFYVE16	0.000685675	1.10731	0.351	0.173	1	VE-CADposCD43posCD41neg	ZFYVE16	FALSE	FALSE
INPP4B	0.00269168	1.10493	0.281	0.129	1	VE-CADposCD43posCD41neg	INPP4B	FALSE	FALSE
BMPR2	0.00263713	1.10094	0.263	0.119	1	VE-CADposCD43posCD41neg	BMPR2	TRUE	FALSE
MSMO1	1.24025e-05	1.10079	0.526	0.257	0.264086	VE-CADposCD43posCD41neg	MSMO1	FALSE	FALSE
TEK	4.08877e-05	1.10064	0.351	0.14	0.870622	VE-CADposCD43posCD41neg	TEK	TRUE	FALSE
GIMAP2	0.000923605	1.10033	0.298	0.131	1	VE-CADposCD43posCD41neg	GIMAP2	FALSE	FALSE
HOXA7	2.01493e-05	1.10002	0.509	0.229	0.429039	VE-CADposCD43posCD41neg	HOXA7	FALSE	TRUE
ZRSR2	0.000602555	1.09093	0.281	0.114	1	VE-CADposCD43posCD41neg	ZRSR2	FALSE	FALSE
B9D2	0.000528384	1.08796	0.298	0.124	1	VE-CADposCD43posCD41neg	B9D2	FALSE	FALSE
NYNRIN	9.34075e-05	1.08635	0.281	0.1	1	VE-CADposCD43posCD41neg	NYNRIN	FALSE	FALSE
FARP1	0.000255448	1.08606	0.404	0.185	1	VE-CADposCD43posCD41neg	FARP1	TRUE	FALSE
PWAR6	0.00128416	1.08467	0.333	0.159	1	VE-CADposCD43posCD41neg	PWAR6	FALSE	FALSE
LDB2	1.68482e-06	1.08273	0.491	0.189	0.0358749	VE-CADposCD43posCD41neg	LDB2	FALSE	FALSE
FAM43A	1.59906e-05	1.08266	0.684	0.404	0.340488	VE-CADposCD43posCD41neg	FAM43A	FALSE	FALSE
CCDC152	4.42311e-05	1.08232	0.386	0.161	0.941813	VE-CADposCD43posCD41neg	CCDC152	FALSE	FALSE
MRC2	2.23035e-05	1.08083	0.439	0.185	0.474908	VE-CADposCD43posCD41neg	MRC2	TRUE	FALSE
CD24	6.4002e-10	1.08007	0.965	0.542	1.36279e-05	VE-CADposCD43posCD41neg	CD24	TRUE	FALSE
GPX8	0.00362377	1.07855	0.316	0.157	1	VE-CADposCD43posCD41neg	GPX8	FALSE	FALSE
CD79A	0.00894103	1.07544	0.281	0.15	1	VE-CADposCD43posCD41neg	CD79A	TRUE	FALSE
MFAP2	0.00677355	1.07368	0.351	0.192	1	VE-CADposCD43posCD41neg	MFAP2	FALSE	FALSE
CDC42BPB	0.0011069	1.0732	0.316	0.145	1	VE-CADposCD43posCD41neg	CDC42BPB	FALSE	FALSE
PECAM1	1.61005e-07	1.07184	0.825	0.549	0.00342827	VE-CADposCD43posCD41neg	PECAM1	TRUE	FALSE
LIPT1	2.77983e-05	1.07175	0.298	0.1	0.59191	VE-CADposCD43posCD41neg	LIPT1	FALSE	FALSE
PDE4B	4.67028e-06	1.07138	0.404	0.154	0.0994442	VE-CADposCD43posCD41neg	PDE4B	TRUE	FALSE
TTC31	0.00138949	1.07121	0.263	0.11	1	VE-CADposCD43posCD41neg	TTC31	FALSE	FALSE
PPFIBP1	3.42967e-07	1.068	0.684	0.35	0.00730279	VE-CADposCD43posCD41neg	PPFIBP1	FALSE	FALSE
ZXDC	0.000291075	1.06759	0.263	0.1	1	VE-CADposCD43posCD41neg	ZXDC	FALSE	TRUE
ENTR1	0.000194628	1.06587	0.386	0.171	1	VE-CADposCD43posCD41neg	ENTR1	FALSE	FALSE
TARBP1	6.55336e-09	1.06535	0.702	0.292	0.000139541	VE-CADposCD43posCD41neg	TARBP1	FALSE	FALSE
NCOA7	8.88722e-08	1.06471	0.807	0.458	0.00189236	VE-CADposCD43posCD41neg	NCOA7	FALSE	TRUE
IGFBP2	6.68763e-08	1.06139	0.86	0.572	0.001424	VE-CADposCD43posCD41neg	IGFBP2	FALSE	FALSE
SLC35A3	1.06657e-05	1.06038	0.404	0.154	0.227104	VE-CADposCD43posCD41neg	SLC35A3	FALSE	FALSE
KDM4B	0.0003413	1.05555	0.316	0.131	1	VE-CADposCD43posCD41neg	KDM4B	FALSE	FALSE
ADAM8	6.36699e-05	1.0551	0.526	0.271	1	VE-CADposCD43posCD41neg	ADAM8	TRUE	FALSE
USP13	0.00169758	1.05298	0.263	0.112	1	VE-CADposCD43posCD41neg	USP13	FALSE	FALSE
SELENOP	4.92307e-08	1.05106	0.825	0.418	0.00104827	VE-CADposCD43posCD41neg	SELENOP	FALSE	FALSE
DTX3	0.00145644	1.05097	0.281	0.119	1	VE-CADposCD43posCD41neg	DTX3	FALSE	FALSE
PLEC	2.27449e-06	1.04602	0.421	0.152	0.0484306	VE-CADposCD43posCD41neg	PLEC	FALSE	FALSE
CLK2	0.0049989	1.04572	0.281	0.143	1	VE-CADposCD43posCD41neg	CLK2	FALSE	FALSE
CD200	9.61967e-05	1.04508	0.632	0.355	1	VE-CADposCD43posCD41neg	CD200	TRUE	FALSE
PIK3R1	0.00883859	1.04436	0.316	0.175	1	VE-CADposCD43posCD41neg	PIK3R1	TRUE	FALSE
TP53I11	0.00294966	1.04425	0.281	0.124	1	VE-CADposCD43posCD41neg	TP53I11	FALSE	FALSE
ASB9	1.34194e-06	1.04421	0.561	0.271	0.028574	VE-CADposCD43posCD41neg	ASB9	FALSE	FALSE
TNFSF10	2.02234e-07	1.04408	0.772	0.421	0.00430617	VE-CADposCD43posCD41neg	TNFSF10	FALSE	FALSE
PROCR	2.16522e-09	1.04395	0.877	0.428	4.6104e-05	VE-CADposCD43posCD41neg	PROCR	TRUE	FALSE
TPBG	0.000154935	1.04153	0.298	0.112	1	VE-CADposCD43posCD41neg	TPBG	TRUE	FALSE
NCOA3	0.00375539	1.04026	0.281	0.133	1	VE-CADposCD43posCD41neg	NCOA3	FALSE	TRUE
DUSP28	0.00012947	1.03948	0.263	0.093	1	VE-CADposCD43posCD41neg	DUSP28	FALSE	FALSE
CKAP4	1.10071e-05	1.03897	0.544	0.262	0.234373	VE-CADposCD43posCD41neg	CKAP4	TRUE	FALSE
CREB5	0.000426738	1.03881	0.368	0.166	1	VE-CADposCD43posCD41neg	CREB5	FALSE	TRUE
WASL	0.00085204	1.03833	0.333	0.159	1	VE-CADposCD43posCD41neg	WASL	TRUE	FALSE
TSPAN6	0.000509103	1.03758	0.333	0.145	1	VE-CADposCD43posCD41neg	TSPAN6	TRUE	FALSE
TRIOBP	4.39864e-07	1.03681	0.649	0.294	0.00936602	VE-CADposCD43posCD41neg	TRIOBP	FALSE	FALSE
TGIF1	8.06422e-06	1.03619	0.316	0.107	0.171711	VE-CADposCD43posCD41neg	TGIF1	FALSE	TRUE
2001-09-01	0.000152113	1.03264	0.316	0.126	1	VE-CADposCD43posCD41neg	2001-09-01	FALSE	FALSE
MYL9	0.00116299	1.03263	0.316	0.136	1	VE-CADposCD43posCD41neg	MYL9	FALSE	FALSE
ROBO3	6.62142e-05	1.03114	0.368	0.15	1	VE-CADposCD43posCD41neg	ROBO3	TRUE	FALSE
BAIAP2-DT	8.51899e-06	1.02963	0.491	0.217	0.181395	VE-CADposCD43posCD41neg	BAIAP2-DT	FALSE	FALSE
DSG2	0.00764376	1.02934	0.281	0.14	1	VE-CADposCD43posCD41neg	DSG2	TRUE	FALSE
TJP1	0.000513781	1.02786	0.333	0.15	1	VE-CADposCD43posCD41neg	TJP1	FALSE	FALSE
MYO18A	0.00128473	1.02782	0.263	0.11	1	VE-CADposCD43posCD41neg	MYO18A	FALSE	FALSE
SPATA20	0.000115314	1.02712	0.526	0.29	1	VE-CADposCD43posCD41neg	SPATA20	FALSE	FALSE
AL138724.1	6.73807e-05	1.02546	0.333	0.129	1	VE-CADposCD43posCD41neg	AL138724.1	FALSE	FALSE
EAF2	0.000135138	1.02224	0.544	0.287	1	VE-CADposCD43posCD41neg	EAF2	FALSE	FALSE
ACSM3	1.16984e-05	1.02133	0.509	0.224	0.249095	VE-CADposCD43posCD41neg	ACSM3	FALSE	FALSE
MEX3A	0.000731829	1.01556	0.439	0.25	1	VE-CADposCD43posCD41neg	MEX3A	FALSE	FALSE
RBPMS	1.65521e-06	1.01495	0.737	0.374	0.0352443	VE-CADposCD43posCD41neg	RBPMS	FALSE	FALSE
CEP135	0.00241334	1.01412	0.333	0.178	1	VE-CADposCD43posCD41neg	CEP135	FALSE	FALSE
LRFN4	3.47544e-05	1.00904	0.281	0.093	0.740026	VE-CADposCD43posCD41neg	LRFN4	TRUE	FALSE
MDFI	3.29243e-10	1.00897	0.965	0.516	7.01058e-06	VE-CADposCD43posCD41neg	MDFI	FALSE	FALSE
PDLIM2	5.90213e-08	1.00848	0.807	0.416	0.00125674	VE-CADposCD43posCD41neg	PDLIM2	FALSE	FALSE
TCEAL3	7.0979e-05	1.00632	0.544	0.304	1	VE-CADposCD43posCD41neg	TCEAL3	FALSE	FALSE
HIST1H2AH	0.0210672	1.00578	0.281	0.164	1	VE-CADposCD43posCD41neg	HIST1H2AH	FALSE	FALSE
LTBP4	1.52276e-05	1.00437	0.421	0.178	0.324241	VE-CADposCD43posCD41neg	LTBP4	FALSE	FALSE
NUFIP2	9.18719e-06	1.00307	0.544	0.266	0.195623	VE-CADposCD43posCD41neg	NUFIP2	FALSE	FALSE
PLVAP	3.7809e-08	1.00256	0.877	0.498	0.000805066	VE-CADposCD43posCD41neg	PLVAP	TRUE	FALSE
TRAPPC13	0.000424954	1.00224	0.298	0.129	1	VE-CADposCD43posCD41neg	TRAPPC13	FALSE	FALSE
EMCN	9.31256e-08	1.00013	0.719	0.346	0.00198292	VE-CADposCD43posCD41neg	EMCN	TRUE	FALSE
FBN2	0.000290668	1.00007	0.298	0.117	1	VE-CADposCD43posCD41neg	FBN2	FALSE	FALSE
HSPG2	2.55795e-06	0.999973	0.509	0.21	0.0544664	VE-CADposCD43posCD41neg	HSPG2	TRUE	FALSE
SNN	5.61697e-05	0.997115	0.421	0.173	1	VE-CADposCD43posCD41neg	SNN	FALSE	FALSE
MMP2	0.000261542	0.995673	0.491	0.248	1	VE-CADposCD43posCD41neg	MMP2	FALSE	FALSE
APP	1.73522e-06	0.9942	0.737	0.435	0.0369479	VE-CADposCD43posCD41neg	APP	TRUE	FALSE
DNASE1	0.00407461	0.989943	0.263	0.124	1	VE-CADposCD43posCD41neg	DNASE1	FALSE	FALSE
IFITM3	5.52968e-10	0.989792	1	0.591	1.17743e-05	VE-CADposCD43posCD41neg	IFITM3	TRUE	FALSE
TFCP2	0.000259004	0.989724	0.421	0.208	1	VE-CADposCD43posCD41neg	TFCP2	FALSE	TRUE
HOXA9	9.37242e-07	0.98893	0.649	0.334	0.0199567	VE-CADposCD43posCD41neg	HOXA9	FALSE	TRUE
SNHG10	0.00961446	0.98849	0.281	0.15	1	VE-CADposCD43posCD41neg	SNHG10	FALSE	FALSE
KDM2A	7.70858e-05	0.988346	0.421	0.182	1	VE-CADposCD43posCD41neg	KDM2A	FALSE	TRUE
CPNE2	0.000549044	0.987578	0.421	0.215	1	VE-CADposCD43posCD41neg	CPNE2	FALSE	FALSE
SCAF8	0.00195355	0.986575	0.281	0.126	1	VE-CADposCD43posCD41neg	SCAF8	FALSE	FALSE
ATN1	1.21126e-05	0.984148	0.386	0.15	0.257914	VE-CADposCD43posCD41neg	ATN1	FALSE	FALSE
MMRN2	8.55662e-05	0.9837	0.439	0.196	1	VE-CADposCD43posCD41neg	MMRN2	FALSE	FALSE
AC005726.5	1.38189e-05	0.98339	0.281	0.086	0.294247	VE-CADposCD43posCD41neg	AC005726.5	FALSE	FALSE
VOPP1	7.22807e-05	0.981976	0.439	0.21	1	VE-CADposCD43posCD41neg	VOPP1	FALSE	FALSE
ZNF92	0.000216832	0.981905	0.351	0.154	1	VE-CADposCD43posCD41neg	ZNF92	FALSE	TRUE
TMEM45A	0.000248646	0.981835	0.404	0.18	1	VE-CADposCD43posCD41neg	TMEM45A	FALSE	FALSE
RNPEPL1	0.000105527	0.981056	0.386	0.173	1	VE-CADposCD43posCD41neg	RNPEPL1	FALSE	FALSE
SYNRG	5.81188e-07	0.980959	0.544	0.227	0.0123752	VE-CADposCD43posCD41neg	SYNRG	FALSE	FALSE
CRCP	0.000113785	0.9809	0.421	0.196	1	VE-CADposCD43posCD41neg	CRCP	FALSE	FALSE
UCHL1	4.10928e-05	0.980771	0.649	0.393	0.87499	VE-CADposCD43posCD41neg	UCHL1	FALSE	FALSE
HOXB9	1.99952e-05	0.97978	0.649	0.36	0.425757	VE-CADposCD43posCD41neg	HOXB9	FALSE	TRUE
DOK3	0.000219666	0.978862	0.368	0.168	1	VE-CADposCD43posCD41neg	DOK3	FALSE	FALSE
PALM	0.0020697	0.978502	0.263	0.112	1	VE-CADposCD43posCD41neg	PALM	FALSE	FALSE
LDLRAP1	0.00131866	0.977852	0.316	0.15	1	VE-CADposCD43posCD41neg	LDLRAP1	FALSE	FALSE
SMURF2	0.0339335	0.976028	0.263	0.154	1	VE-CADposCD43posCD41neg	SMURF2	TRUE	FALSE
REXO1	0.000132344	0.974476	0.281	0.1	1	VE-CADposCD43posCD41neg	REXO1	FALSE	FALSE
STX17	0.00786591	0.973265	0.316	0.175	1	VE-CADposCD43posCD41neg	STX17	FALSE	FALSE
MEX3B	0.00036787	0.97233	0.386	0.187	1	VE-CADposCD43posCD41neg	MEX3B	FALSE	FALSE
AC006333.2	0.00107368	0.972222	0.281	0.117	1	VE-CADposCD43posCD41neg	AC006333.2	FALSE	FALSE
ZNF224	0.0160431	0.972069	0.263	0.138	1	VE-CADposCD43posCD41neg	ZNF224	FALSE	TRUE
TIMP2	0.0131133	0.969423	0.298	0.168	1	VE-CADposCD43posCD41neg	TIMP2	FALSE	FALSE
LOXL1-AS1	0.000263077	0.968856	0.368	0.164	1	VE-CADposCD43posCD41neg	LOXL1-AS1	FALSE	FALSE
NNAT	1.97539e-05	0.968387	0.491	0.217	0.420619	VE-CADposCD43posCD41neg	NNAT	FALSE	FALSE
VPS26C	1.77749e-05	0.966906	0.491	0.238	0.378481	VE-CADposCD43posCD41neg	VPS26C	FALSE	FALSE
RAMP2	1.7462e-07	0.966687	0.86	0.444	0.00371817	VE-CADposCD43posCD41neg	RAMP2	TRUE	FALSE
F11R	1.69133e-08	0.966385	0.596	0.22	0.000360134	VE-CADposCD43posCD41neg	F11R	TRUE	FALSE
PSTPIP1	0.00042739	0.966264	0.386	0.175	1	VE-CADposCD43posCD41neg	PSTPIP1	FALSE	FALSE
EDEM3	0.00118635	0.964626	0.351	0.173	1	VE-CADposCD43posCD41neg	EDEM3	FALSE	FALSE
KLHL22	7.1896e-05	0.963467	0.298	0.112	1	VE-CADposCD43posCD41neg	KLHL22	FALSE	FALSE
R3HCC1L	0.0115067	0.962723	0.263	0.138	1	VE-CADposCD43posCD41neg	R3HCC1L	FALSE	FALSE
RRAGB	0.000609412	0.962107	0.263	0.105	1	VE-CADposCD43posCD41neg	RRAGB	FALSE	FALSE
HOXB6	5.82468e-05	0.961627	0.561	0.294	1	VE-CADposCD43posCD41neg	HOXB6	FALSE	TRUE
ENTPD1-AS1	6.25945e-07	0.961027	0.421	0.145	0.0133283	VE-CADposCD43posCD41neg	ENTPD1-AS1	FALSE	FALSE
YPEL3	1.68869e-05	0.960743	0.561	0.266	0.359574	VE-CADposCD43posCD41neg	YPEL3	FALSE	FALSE
ZMYND11	0.000813029	0.959801	0.386	0.196	1	VE-CADposCD43posCD41neg	ZMYND11	FALSE	FALSE
ADGRL1	1.1781e-05	0.959005	0.368	0.133	0.250854	VE-CADposCD43posCD41neg	ADGRL1	TRUE	FALSE
B4GALT5	1.89197e-05	0.956785	0.456	0.185	0.402857	VE-CADposCD43posCD41neg	B4GALT5	FALSE	FALSE
PCMTD2	6.39584e-07	0.955612	0.544	0.224	0.0136187	VE-CADposCD43posCD41neg	PCMTD2	FALSE	FALSE
PKN2	3.58387e-05	0.954852	0.596	0.315	0.763113	VE-CADposCD43posCD41neg	PKN2	FALSE	FALSE
CCPG1	1.93829e-06	0.954702	0.561	0.243	0.041272	VE-CADposCD43posCD41neg	CCPG1	FALSE	FALSE
CD276	0.0020666	0.954583	0.333	0.157	1	VE-CADposCD43posCD41neg	CD276	TRUE	FALSE
PVR	1.19029e-05	0.953242	0.351	0.124	0.253449	VE-CADposCD43posCD41neg	PVR	TRUE	FALSE
SPOCK3	0.00116622	0.953085	0.333	0.154	1	VE-CADposCD43posCD41neg	SPOCK3	FALSE	FALSE
ARID5B	0.00016903	0.950835	0.614	0.35	1	VE-CADposCD43posCD41neg	ARID5B	FALSE	TRUE
BLVRA	8.76973e-05	0.949874	0.421	0.187	1	VE-CADposCD43posCD41neg	BLVRA	FALSE	FALSE
TMEM181	3.63138e-05	0.949238	0.421	0.187	0.77323	VE-CADposCD43posCD41neg	TMEM181	FALSE	FALSE
C11orf54	1.81871e-05	0.94808	0.456	0.201	0.387258	VE-CADposCD43posCD41neg	C11orf54	FALSE	FALSE
JAM3	9.60772e-06	0.947921	0.614	0.315	0.204577	VE-CADposCD43posCD41neg	JAM3	TRUE	FALSE
MFGE8	3.59498e-06	0.947436	0.632	0.306	0.0765479	VE-CADposCD43posCD41neg	MFGE8	TRUE	FALSE
MECOM	2.03316e-05	0.942926	0.702	0.407	0.43292	VE-CADposCD43posCD41neg	MECOM	FALSE	TRUE
DNAJC18	0.000231553	0.942663	0.351	0.145	1	VE-CADposCD43posCD41neg	DNAJC18	FALSE	FALSE
MED23	0.000200329	0.941838	0.263	0.091	1	VE-CADposCD43posCD41neg	MED23	FALSE	FALSE
PARP12	0.000282974	0.941756	0.263	0.096	1	VE-CADposCD43posCD41neg	PARP12	FALSE	TRUE
GNPDA2	0.00205408	0.941152	0.298	0.143	1	VE-CADposCD43posCD41neg	GNPDA2	FALSE	FALSE
ELK3	7.31877e-08	0.94071	0.789	0.388	0.00155839	VE-CADposCD43posCD41neg	ELK3	FALSE	TRUE
CSPP1	4.93295e-05	0.939451	0.456	0.21	1	VE-CADposCD43posCD41neg	CSPP1	FALSE	FALSE
TSPAN7	6.28821e-06	0.937191	0.386	0.136	0.133895	VE-CADposCD43posCD41neg	TSPAN7	FALSE	FALSE
PXDN	2.06694e-06	0.936612	0.667	0.348	0.0440114	VE-CADposCD43posCD41neg	PXDN	TRUE	FALSE
TMEM94	1.46199e-05	0.935734	0.368	0.138	0.311303	VE-CADposCD43posCD41neg	TMEM94	FALSE	FALSE
UPP1	0.00199529	0.935234	0.316	0.152	1	VE-CADposCD43posCD41neg	UPP1	FALSE	FALSE
GSK3B	6.87337e-05	0.935103	0.439	0.201	1	VE-CADposCD43posCD41neg	GSK3B	TRUE	FALSE
SLC12A2	0.000142228	0.934303	0.544	0.285	1	VE-CADposCD43posCD41neg	SLC12A2	TRUE	FALSE
YES1	0.0383303	0.933603	0.263	0.154	1	VE-CADposCD43posCD41neg	YES1	TRUE	FALSE
ABCB7	0.0004054	0.933092	0.544	0.334	1	VE-CADposCD43posCD41neg	ABCB7	FALSE	FALSE
ERV3-1	1.61101e-06	0.932696	0.544	0.238	0.0343033	VE-CADposCD43posCD41neg	ERV3-1	FALSE	FALSE
P3H3	0.00682173	0.931379	0.263	0.129	1	VE-CADposCD43posCD41neg	P3H3	FALSE	FALSE
AC009041.2	0.00929932	0.9312	0.263	0.131	1	VE-CADposCD43posCD41neg	AC009041.2	FALSE	FALSE
RNF170	0.000423649	0.930952	0.368	0.18	1	VE-CADposCD43posCD41neg	RNF170	FALSE	FALSE
CDK17	3.13581e-06	0.930418	0.439	0.159	0.0667709	VE-CADposCD43posCD41neg	CDK17	FALSE	FALSE
PIK3C2A	1.34445e-05	0.9295	0.404	0.164	0.286274	VE-CADposCD43posCD41neg	PIK3C2A	TRUE	FALSE
MBD6	1.75526e-05	0.929113	0.333	0.119	0.373748	VE-CADposCD43posCD41neg	MBD6	FALSE	TRUE
SUCO	1.34321e-05	0.928265	0.456	0.194	0.28601	VE-CADposCD43posCD41neg	SUCO	FALSE	FALSE
GIMAP1	0.000248972	0.927548	0.526	0.278	1	VE-CADposCD43posCD41neg	GIMAP1	FALSE	FALSE
STMN3	0.000121349	0.926536	0.596	0.334	1	VE-CADposCD43posCD41neg	STMN3	FALSE	FALSE
PIGN	0.000303371	0.924393	0.263	0.1	1	VE-CADposCD43posCD41neg	PIGN	FALSE	FALSE
CDH26	0.00900549	0.923522	0.298	0.164	1	VE-CADposCD43posCD41neg	CDH26	TRUE	FALSE
ERO1A	5.264e-05	0.923507	0.404	0.161	1	VE-CADposCD43posCD41neg	ERO1A	FALSE	FALSE
SNCG	0.00080922	0.921842	0.474	0.252	1	VE-CADposCD43posCD41neg	SNCG	FALSE	FALSE
ECSCR	2.61374e-08	0.921118	0.825	0.418	0.000556543	VE-CADposCD43posCD41neg	ECSCR	TRUE	FALSE
KAT6B	0.000117948	0.920653	0.474	0.255	1	VE-CADposCD43posCD41neg	KAT6B	FALSE	FALSE
KLHL42	9.10696e-06	0.920503	0.491	0.206	0.193914	VE-CADposCD43posCD41neg	KLHL42	FALSE	FALSE
UBN2	0.0114417	0.919962	0.316	0.175	1	VE-CADposCD43posCD41neg	UBN2	FALSE	FALSE
RCN1	3.30528e-09	0.918972	0.982	0.586	7.03793e-05	VE-CADposCD43posCD41neg	RCN1	FALSE	FALSE
PDE6G	0.000301713	0.918701	0.526	0.266	1	VE-CADposCD43posCD41neg	PDE6G	FALSE	FALSE
RCBTB2	1.64914e-05	0.918443	0.439	0.185	0.35115	VE-CADposCD43posCD41neg	RCBTB2	FALSE	FALSE
RAI14	0.0247144	0.917869	0.316	0.189	1	VE-CADposCD43posCD41neg	RAI14	FALSE	FALSE
UBE3C	0.00225727	0.916879	0.263	0.117	1	VE-CADposCD43posCD41neg	UBE3C	FALSE	FALSE
STX12	0.000211601	0.916614	0.404	0.185	1	VE-CADposCD43posCD41neg	STX12	FALSE	FALSE
AFF1	0.00155937	0.916365	0.351	0.173	1	VE-CADposCD43posCD41neg	AFF1	FALSE	TRUE
KIAA1109	0.00510587	0.914661	0.281	0.136	1	VE-CADposCD43posCD41neg	KIAA1109	FALSE	FALSE
PLEKHA1	0.00353048	0.914656	0.263	0.124	1	VE-CADposCD43posCD41neg	PLEKHA1	TRUE	FALSE
UACA	2.66871e-05	0.914243	0.456	0.196	0.568249	VE-CADposCD43posCD41neg	UACA	FALSE	FALSE
MAP2K5	0.000255328	0.913616	0.386	0.178	1	VE-CADposCD43posCD41neg	MAP2K5	FALSE	FALSE
MPP5	0.000318691	0.911005	0.368	0.178	1	VE-CADposCD43posCD41neg	MPP5	FALSE	FALSE
OCLN	0.000845418	0.910711	0.263	0.1	1	VE-CADposCD43posCD41neg	OCLN	FALSE	FALSE
C6orf226	0.000243901	0.909594	0.316	0.131	1	VE-CADposCD43posCD41neg	C6orf226	FALSE	FALSE
PIAS3	0.00183751	0.908892	0.281	0.126	1	VE-CADposCD43posCD41neg	PIAS3	FALSE	TRUE
PIGM	0.000129139	0.906362	0.404	0.182	1	VE-CADposCD43posCD41neg	PIGM	FALSE	FALSE
NUDT11	0.00122626	0.90621	0.316	0.143	1	VE-CADposCD43posCD41neg	NUDT11	FALSE	FALSE
FXYD6	4.63887e-07	0.90527	0.632	0.28	0.00987754	VE-CADposCD43posCD41neg	FXYD6	TRUE	FALSE
B3GALT6	2.19899e-05	0.903681	0.439	0.182	0.468231	VE-CADposCD43posCD41neg	B3GALT6	FALSE	FALSE
HNMT	4.01164e-05	0.903664	0.561	0.285	0.854197	VE-CADposCD43posCD41neg	HNMT	FALSE	FALSE
OPA3	0.00455522	0.903585	0.281	0.145	1	VE-CADposCD43posCD41neg	OPA3	FALSE	FALSE
AC118549.1	0.00121995	0.902821	0.421	0.227	1	VE-CADposCD43posCD41neg	AC118549.1	FALSE	FALSE
PPP3CB	1.91801e-06	0.902753	0.456	0.182	0.0408402	VE-CADposCD43posCD41neg	PPP3CB	FALSE	FALSE
MAU2	0.00403953	0.902612	0.281	0.131	1	VE-CADposCD43posCD41neg	MAU2	FALSE	FALSE
CCDC88C	0.000441259	0.902249	0.421	0.201	1	VE-CADposCD43posCD41neg	CCDC88C	FALSE	FALSE
DROSHA	4.16233e-05	0.901345	0.333	0.124	0.886285	VE-CADposCD43posCD41neg	DROSHA	FALSE	FALSE
SAMD1	8.87486e-06	0.90098	0.421	0.168	0.188972	VE-CADposCD43posCD41neg	SAMD1	FALSE	FALSE
ZNF160	0.00766789	0.900901	0.281	0.143	1	VE-CADposCD43posCD41neg	ZNF160	FALSE	TRUE
TIA1	9.75178e-09	0.900042	0.825	0.451	0.000207645	VE-CADposCD43posCD41neg	TIA1	FALSE	FALSE
ADO	0.000106309	0.899969	0.421	0.196	1	VE-CADposCD43posCD41neg	ADO	FALSE	FALSE
RNF214	0.000147333	0.898093	0.439	0.203	1	VE-CADposCD43posCD41neg	RNF214	FALSE	FALSE
MALL	0.0299858	0.897628	0.263	0.157	1	VE-CADposCD43posCD41neg	MALL	FALSE	FALSE
[truncated: 3,358 more rows]
